# Supplementary material for: A m6Avalue predictive of prostate cancer stemness, tumor immune landscape and immunotherapy response
Source: NAR Cancer. 2022 Mar 25;4(1):zcac010. doi: 10.1093/narcan/zcac010 (PMC8953419; doi:10.1093/narcan/zcac010)
Supplement: zcac010_Supplemental_Files [file zcac010_supplemental_files.zip]

Archive with 2 entries (2 files):
- revised Supplementary Table S1-S5.xlsx
- Supplementary Data.docx
