# Supplementary material for: A m6Avalue predictive of prostate cancer stemness, tumor immune landscape and immunotherapy response
Source: NAR Cancer. 2022 Mar 25;4(1):zcac010. doi: 10.1093/narcan/zcac010 (PMC8953419; doi:10.1093/narcan/zcac010)
Supplement: zcac010_Supplemental_Files [file zcac010_supplemental_files.zip › revised Supplementary Table S1-S5.xlsx]

## Sheet: Table S1
Table S1: List of potential 14,354 m6A-modified genes identified in prostate tissues
A1BG
A1BG-AS1
A4GALT
AAAS
AADAT
AAK1
AAMDC
AAR2
AARS2
AARSD1
AASDH
AATBC
AATK
ABAT
ABCA10
ABCA11P
ABCA4
ABCA6
ABCA7
ABCA9
ABCB10
ABCB4
ABCB7
ABCC1
ABCC10
ABCC11
ABCC3
ABCC4
ABCC5
ABCC6
ABCD1
ABCF1
ABCF2
ABCG1
ABCG8
ABHD13
ABHD15-AS1
ABHD16B
ABHD17A
ABHD17AP1
ABHD6
ABI2
ABI3
ABL1
ABL2
ABLIM2
ABLIM3
ABR
ABRA
ABT1
ABTB1
ABTB2
AC000035.1
AC000050.3
AC000058.1
AC000072.1
AC000078.1
AC000082.1
AC000089.1
AC000095.1
AC000095.3
AC000123.1
AC001226.2
AC002059.3
AC002064.2
AC002091.1
AC002310.1
AC002347.1
AC002347.2
AC002366.1
AC002383.1
AC002416.1
AC002451.1
AC002467.1
AC002470.1
AC002472.1
AC002519.1
AC002550.1
AC002984.1
AC003006.1
AC003035.1
AC003043.1
AC003043.2
AC003072.1
AC003086.1
AC003657.2
AC003666.1
AC003681.1
AC003682.1
AC003950.1
AC003973.2
AC003986.3
AC003989.1
AC004034.1
AC004066.1
AC004076.1
AC004076.2
AC004079.5
AC004080.1
AC004080.11
AC004080.9
AC004130.1
AC004151.1
AC004156.1
AC004158.1
AC004160.1
AC004264.1
AC004381.4
AC004383.1
AC004408.1
AC004449.1
AC004471.1
AC004494.1
AC004494.2
AC004510.1
AC004522.3
AC004528.2
AC004540.1
AC004542.1
AC004556.1
AC004584.2
AC004585.1
AC004590.1
AC004597.1
AC004637.1
AC004687.1
AC004771.2
AC004801.2
AC004803.1
AC004815.1
AC004816.1
AC004825.2
AC004830.1
AC004830.2
AC004846.1
AC004846.2
AC004854.1
AC004854.2
AC004863.1
AC004865.1
AC004877.1
AC004882.3
AC004888.1
AC004890.1
AC004890.2
AC004893.2
AC004895.1
AC004908.2
AC004921.2
AC004925.1
AC004943.1
AC004943.3
AC004947.1
AC004947.3
AC004951.1
AC004951.3
AC004975.2
AC004980.2
AC004982.1
AC004986.1
AC005013.1
AC005014.2
AC005014.3
AC005020.1
AC005041.4
AC005046.1
AC005050.1
AC005062.1
AC005077.4
AC005084.1
AC005086.1
AC005088.1
AC005096.1
AC005099.1
AC005104.2
AC005154.1
AC005154.4
AC005162.2
AC005165.1
AC005180.2
AC005197.1
AC005224.2
AC005225.3
AC005261.1
AC005261.3
AC005261.4
AC005261.6
AC005264.1
AC005277.1
AC005300.1
AC005306.1
AC005324.1
AC005324.3
AC005329.2
AC005330.1
AC005332.4
AC005332.5
AC005332.6
AC005332.7
AC005336.1
AC005336.2
AC005339.1
AC005383.1
AC005391.1
AC005410.2
AC005476.2
AC005481.1
AC005498.1
AC005514.1
AC005518.1
AC005523.2
AC005537.2
AC005538.2
AC005544.2
AC005551.1
AC005562.1
AC005586.1
AC005586.2
AC005599.1
AC005606.2
AC005609.5
AC005618.1
AC005625.1
AC005632.6
AC005670.1
AC005670.3
AC005682.1
AC005692.2
AC005695.3
AC005725.1
AC005726.4
AC005740.1
AC005740.4
AC005753.3
AC005759.1
AC005775.1
AC005776.2
AC005777.1
AC005786.4
AC005790.1
AC005828.1
AC005828.3
AC005837.1
AC005838.1
AC005840.1
AC005845.1
AC005865.1
AC005899.5
AC005899.6
AC005899.8
AC005905.1
AC005912.2
AC005914.1
AC005920.3
AC005921.1
AC005943.2
AC005944.1
AC005999.1
AC006001.2
AC006001.3
AC006001.4
AC006003.1
AC006008.1
AC006011.2
AC006019.2
AC006026.2
AC006027.1
AC006042.3
AC006057.1
AC006059.4
AC006076.1
AC006111.1
AC006115.2
AC006116.2
AC006116.8
AC006130.1
AC006206.2
AC006213.1
AC006213.4
AC006230.1
AC006237.1
AC006238.1
AC006238.2
AC006254.1
AC006273.1
AC006277.1
AC006305.2
AC006326.1
AC006333.1
AC006349.1
AC006427.1
AC006449.7
AC006453.3
AC006453.5
AC006504.5
AC006511.1
AC006512.1
AC006538.1
AC006547.1
AC006547.2
AC006548.2
AC006557.1
AC006557.4
AC006566.1
AC006946.2
AC006963.1
AC006978.1
AC006978.2
AC006994.2
AC007000.2
AC007000.3
AC007003.1
AC007027.1
AC007036.4
AC007068.1
AC007099.3
AC007114.1
AC007192.2
AC007216.3
AC007216.5
AC007220.1
AC007224.2
AC007262.2
AC007278.1
AC007279.1
AC007283.1
AC007292.1
AC007326.1
AC007327.1
AC007336.2
AC007365.1
AC007370.2
AC007376.1
AC007382.1
AC007389.4
AC007395.1
AC007406.1
AC007406.5
AC007490.1
AC007497.1
AC007540.1
AC007541.1
AC007551.1
AC007556.1
AC007570.1
AC007608.3
AC007619.1
AC007619.2
AC007622.1
AC007622.2
AC007655.2
AC007663.1
AC007663.2
AC007671.1
AC007677.1
AC007679.4
AC007681.1
AC007686.3
AC007688.3
AC007728.2
AC007731.2
AC007743.1
AC007786.1
AC007787.2
AC007834.2
AC007842.1
AC007879.1
AC007906.1
AC007906.2
AC007919.1
AC007953.1
AC007954.1
AC007998.3
AC008011.2
AC008013.2
AC008013.3
AC008040.2
AC008056.1
AC008074.2
AC008080.4
AC008083.3
AC008105.2
AC008105.3
AC008124.1
AC008154.2
AC008267.1
AC008267.3
AC008280.1
AC008397.2
AC008403.1
AC008403.3
AC008415.1
AC008438.1
AC008443.1
AC008443.4
AC008443.5
AC008443.6
AC008459.1
AC008462.1
AC008496.2
AC008497.1
AC008507.1
AC008514.1
AC008522.1
AC008543.3
AC008543.5
AC008555.3
AC008555.7
AC008556.1
AC008569.1
AC008575.1
AC008581.1
AC008592.3
AC008601.1
AC008608.1
AC008619.1
AC008620.1
AC008629.1
AC008629.3
AC008655.1
AC008667.2
AC008695.2
AC008703.1
AC008734.1
AC008734.2
AC008735.2
AC008736.1
AC008737.3
AC008738.2
AC008738.5
AC008738.7
AC008739.2
AC008740.2
AC008741.1
AC008751.1
AC008752.2
AC008752.4
AC008758.2
AC008758.3
AC008758.4
AC008759.2
AC008760.1
AC008760.2
AC008764.6
AC008764.9
AC008770.2
AC008771.1
AC008806.1
AC008808.1
AC008833.1
AC008870.2
AC008875.2
AC008875.3
AC008878.3
AC008914.1
AC008937.3
AC008957.1
AC008966.1
AC008969.1
AC008972.1
AC008972.2
AC009014.4
AC009019.2
AC009032.1
AC009041.2
AC009041.3
AC009060.2
AC009061.2
AC009078.2
AC009086.2
AC009087.1
AC009088.3
AC009093.1
AC009093.2
AC009093.4
AC009093.6
AC009093.7
AC009093.9
AC009097.1
AC009113.1
AC009113.2
AC009119.1
AC009120.1
AC009120.2
AC009121.3
AC009121.4
AC009126.1
AC009133.3
AC009139.1
AC009141.1
AC009148.1
AC009159.3
AC009163.1
AC009163.4
AC009163.6
AC009163.7
AC009166.1
AC009171.2
AC009220.3
AC009229.2
AC009229.3
AC009237.3
AC009238.3
AC009242.1
AC009269.4
AC009271.2
AC009275.1
AC009283.1
AC009292.2
AC009301.1
AC009303.1
AC009303.4
AC009315.1
AC009318.1
AC009336.1
AC009365.3
AC009387.1
AC009404.1
AC009407.1
AC009486.1
AC009495.3
AC009500.1
AC009506.2
AC009511.1
AC009549.1
AC009630.3
AC009682.1
AC009686.2
AC009729.1
AC009774.1
AC009803.1
AC009806.1
AC009812.1
AC009812.3
AC009812.4
AC009879.2
AC009948.2
AC009961.4
AC009967.1
AC009970.1
AC009977.1
AC010132.1
AC010132.4
AC010148.1
AC010168.1
AC010168.2
AC010175.1
AC010185.1
AC010201.2
AC010210.1
AC010226.1
AC010245.1
AC010300.1
AC010320.4
AC010326.1
AC010326.2
AC010326.4
AC010331.1
AC010332.3
AC010333.1
AC010335.1
AC010336.1
AC010336.4
AC010336.8
AC010359.2
AC010368.1
AC010378.1
AC010378.2
AC010401.1
AC010401.2
AC010422.1
AC010422.4
AC010422.6
AC010422.7
AC010435.1
AC010442.1
AC010478.1
AC010487.1
AC010494.1
AC010525.2
AC010531.3
AC010531.6
AC010531.7
AC010536.3
AC010538.1
AC010598.1
AC010615.1
AC010615.2
AC010619.2
AC010620.1
AC010624.1
AC010624.4
AC010627.1
AC010632.3
AC010636.1
AC010641.2
AC010642.1
AC010649.1
AC010653.1
AC010653.2
AC010654.1
AC010655.3
AC010680.3
AC010680.5
AC010731.3
AC010733.1
AC010733.2
AC010761.5
AC010834.1
AC010857.1
AC010864.1
AC010883.1
AC010886.1
AC010889.2
AC010894.2
AC010894.5
AC010896.1
AC010900.1
AC010900.2
AC010913.1
AC010969.2
AC010974.1
AC010976.2
AC010978.1
AC010997.2
AC010997.3
AC010997.4
AC010998.3
AC010999.1
AC011005.4
AC011008.2
AC011043.1
AC011043.3
AC011228.2
AC011239.2
AC011247.2
AC011284.1
AC011297.1
AC011313.1
AC011317.1
AC011322.1
AC011337.1
AC011346.1
AC011365.3
AC011370.1
AC011374.2
AC011377.1
AC011388.1
AC011416.3
AC011445.2
AC011446.2
AC011447.1
AC011447.3
AC011447.4
AC011447.7
AC011451.1
AC011451.2
AC011452.1
AC011458.1
AC011458.2
AC011462.2
AC011462.4
AC011465.1
AC011466.4
AC011468.4
AC011471.4
AC011472.2
AC011472.4
AC011472.5
AC011473.2
AC011477.1
AC011477.2
AC011477.8
AC011479.3
AC011484.1
AC011487.2
AC011495.1
AC011500.3
AC011511.2
AC011525.2
AC011551.1
AC011595.2
AC011603.2
AC011603.3
AC011676.2
AC011676.5
AC011726.3
AC011731.1
AC011742.2
AC011767.1
AC011773.2
AC011815.2
AC011815.3
AC011841.1
AC011841.2
AC011899.1
AC011899.2
AC011899.3
AC011899.4
AC011933.3
AC011978.2
AC011994.1
AC011997.1
AC012020.1
AC012063.1
AC012065.4
AC012076.1
AC012085.1
AC012085.2
AC012101.1
AC012101.2
AC012157.1
AC012173.1
AC012184.1
AC012184.3
AC012184.4
AC012213.1
AC012236.1
AC012254.3
AC012291.1
AC012291.3
AC012306.1
AC012306.4
AC012309.2
AC012313.1
AC012313.3
AC012313.4
AC012313.5
AC012313.6
AC012313.8
AC012313.9
AC012358.3
AC012358.4
AC012360.2
AC012360.3
AC012368.1
AC012368.2
AC012404.1
AC012409.3
AC012409.5
AC012414.4
AC012414.6
AC012433.1
AC012435.1
AC012442.1
AC012443.2
AC012445.1
AC012459.1
AC012493.3
AC012499.1
AC012507.1
AC012555.1
AC012560.2
AC012588.1
AC012588.2
AC012615.3
AC012615.6
AC012618.2
AC012640.1
AC012640.4
AC012645.2
AC012669.1
AC012676.1
AC013244.2
AC013267.3
AC013268.2
AC013268.3
AC013277.1
AC013401.2
AC013444.2
AC013451.1
AC013468.1
AC013470.2
AC013486.1
AC013489.1
AC013553.3
AC013643.2
AC013652.1
AC013726.2
AC015563.1
AC015563.3
AC015656.1
AC015688.4
AC015712.1
AC015712.5
AC015726.2
AC015802.1
AC015802.3
AC015802.4
AC015802.5
AC015802.7
AC015813.4
AC015818.5
AC015819.1
AC015845.1
AC015845.2
AC015883.1
AC015884.3
AC015908.2
AC015908.3
AC015908.5
AC015908.6
AC015911.4
AC015911.6
AC015911.7
AC015911.8
AC015914.1
AC015921.1
AC015922.2
AC015936.2
AC015961.2
AC015971.1
AC015982.2
AC016027.5
AC016065.1
AC016355.1
AC016394.2
AC016394.3
AC016396.1
AC016396.2
AC016397.2
AC016405.1
AC016405.2
AC016526.3
AC016575.1
AC016582.1
AC016582.3
AC016586.1
AC016588.1
AC016588.2
AC016590.3
AC016590.4
AC016596.2
AC016596.3
AC016597.1
AC016629.3
AC016705.2
AC016730.1
AC016735.1
AC016746.1
AC016747.1
AC016764.1
AC016769.1
AC016769.2
AC016769.3
AC016772.1
AC016813.1
AC016821.1
AC016877.3
AC016885.2
AC016885.3
AC016910.2
AC016924.1
AC016949.1
AC016957.1
AC016959.1
AC016995.1
AC017002.3
AC017006.1
AC017028.1
AC017067.1
AC017076.1
AC017083.1
AC017100.2
AC017101.1
AC017104.1
AC017104.4
AC017104.6
AC018413.1
AC018445.2
AC018450.1
AC018462.1
AC018462.2
AC018511.1
AC018511.2
AC018521.2
AC018521.6
AC018523.1
AC018529.3
AC018553.1
AC018553.2
AC018628.2
AC018629.1
AC018638.1
AC018638.6
AC018645.3
AC018647.1
AC018648.1
AC018685.2
AC018688.2
AC018693.1
AC018695.6
AC018755.3
AC018816.2
AC018832.1
AC018865.2
AC018904.1
AC018946.2
AC019084.1
AC019117.3
AC019171.1
AC019186.1
AC019205.1
AC019254.1
AC019254.2
AC019257.1
AC019257.2
AC019257.8
AC019257.9
AC019294.2
AC020549.3
AC020558.5
AC020558.6
AC020594.1
AC020604.1
AC020633.1
AC020634.2
AC020636.1
AC020651.1
AC020659.1
AC020659.2
AC020661.1
AC020763.3
AC020763.4
AC020779.1
AC020904.3
AC020906.1
AC020907.1
AC020908.1
AC020909.2
AC020910.5
AC020910.6
AC020911.1
AC020915.1
AC020916.2
AC020917.4
AC020922.2
AC020922.3
AC020929.1
AC020978.2
AC020978.5
AC021066.1
AC021078.1
AC021087.1
AC021087.2
AC021087.4
AC021092.2
AC021148.1
AC021148.3
AC021151.1
AC021205.3
AC021231.2
AC021231.3
AC021237.1
AC021305.1
AC021424.1
AC021491.1
AC021504.1
AC021549.2
AC021683.1
AC021683.2
AC021752.1
AC021818.2
AC021860.1
AC021979.1
AC022001.1
AC022023.1
AC022034.3
AC022034.4
AC022035.1
AC022075.1
AC022079.2
AC022092.1
AC022101.1
AC022107.1
AC022113.1
AC022121.2
AC022126.1
AC022137.1
AC022137.3
AC022144.1
AC022148.1
AC022149.1
AC022150.1
AC022150.2
AC022150.3
AC022150.4
AC022167.1
AC022167.2
AC022211.3
AC022211.5
AC022239.1
AC022274.1
AC022296.4
AC022364.1
AC022387.2
AC022392.1
AC022395.1
AC022400.1
AC022400.3
AC022415.2
AC022415.3
AC022432.1
AC022441.1
AC022493.1
AC022497.1
AC022532.1
AC022558.2
AC022613.2
AC022726.1
AC022726.2
AC022733.1
AC022762.2
AC022784.5
AC022790.1
AC022858.1
AC022874.1
AC022893.1
AC022915.2
AC022916.2
AC022966.1
AC022966.3
AC023024.2
AC023043.4
AC023055.1
AC023162.1
AC023394.2
AC023424.1
AC023483.1
AC023513.1
AC023590.1
AC023632.1
AC023632.2
AC023632.3
AC023790.1
AC023794.5
AC023906.3
AC023950.1
AC024022.1
AC024051.3
AC024075.3
AC024236.1
AC024257.3
AC024267.7
AC024270.3
AC024451.2
AC024451.4
AC024558.2
AC024560.2
AC024560.3
AC024560.5
AC024575.2
AC024580.1
AC024651.1
AC024909.1
AC024937.2
AC024941.1
AC025031.5
AC025034.2
AC025040.2
AC025048.2
AC025048.4
AC025048.5
AC025062.2
AC025171.3
AC025171.4
AC025171.5
AC025175.1
AC025176.1
AC025178.2
AC025188.1
AC025260.2
AC025263.3
AC025270.1
AC025271.1
AC025271.2
AC025271.4
AC025278.3
AC025279.1
AC025280.1
AC025280.2
AC025284.1
AC025287.3
AC025370.1
AC025423.2
AC025449.1
AC025459.1
AC025569.1
AC025576.1
AC025580.2
AC025588.1
AC025647.1
AC025682.2
AC025774.1
AC025809.2
AC025857.1
AC026124.2
AC026150.1
AC026150.3
AC026185.1
AC026271.5
AC026273.1
AC026333.3
AC026336.3
AC026336.5
AC026341.1
AC026355.4
AC026358.1
AC026369.3
AC026412.1
AC026412.2
AC026436.1
AC026464.3
AC026464.4
AC026464.6
AC026468.1
AC026469.1
AC026470.2
AC026471.4
AC026616.1
AC026689.1
AC026740.1
AC026740.3
AC026741.1
AC026748.1
AC026748.3
AC026765.2
AC026765.3
AC026785.1
AC026786.2
AC026887.1
AC026950.2
AC026979.3
AC027031.2
AC027088.5
AC027097.1
AC027097.2
AC027117.1
AC027117.2
AC027124.2
AC027237.5
AC027243.2
AC027277.1
AC027281.1
AC027290.2
AC027307.1
AC027307.2
AC027309.1
AC027334.1
AC027345.1
AC027449.1
AC027559.1
AC027575.3
AC027601.1
AC027601.2
AC027601.3
AC027601.6
AC027607.1
AC027698.1
AC027702.2
AC027763.1
AC027763.2
AC027796.1
AC027796.4
AC027807.1
AC027807.2
AC032019.1
AC032044.1
AC034187.1
AC034229.3
AC034231.1
AC036101.1
AC036108.1
AC036164.1
AC036176.1
AC036214.4
AC037459.1
AC037487.2
AC039056.2
AC040160.3
AC040168.2
AC040169.1
AC040173.2
AC040174.1
AC040934.1
AC040970.1
AC044839.3
AC044860.1
AC046134.2
AC046143.2
AC046158.3
AC046185.2
AC048341.2
AC048382.7
AC051619.5
AC053503.2
AC053503.6
AC053527.1
AC053527.2
AC053545.1
AC055720.2
AC055733.5
AC055822.1
AC055839.1
AC055839.2
AC055854.1
AC055876.2
AC060234.1
AC060234.2
AC060766.1
AC060766.5
AC060766.7
AC060780.1
AC060780.3
AC060812.1
AC061958.1
AC061961.1
AC061975.8
AC061979.1
AC062029.1
AC062039.1
AC063943.1
AC063944.2
AC063947.2
AC063948.1
AC063960.1
AC063960.2
AC064799.2
AC064805.1
AC064807.1
AC064807.4
AC064836.3
AC064874.1
AC067747.1
AC067751.1
AC067838.1
AC067852.2
AC067863.2
AC067930.2
AC067940.1
AC068020.1
AC068134.3
AC068134.4
AC068205.2
AC068279.1
AC068279.2
AC068282.2
AC068389.1
AC068446.1
AC068448.1
AC068473.2
AC068473.3
AC068473.5
AC068481.1
AC068491.3
AC068533.3
AC068587.2
AC068587.8
AC068620.1
AC068722.2
AC068790.9
AC068792.1
AC068831.6
AC068860.1
AC068870.3
AC068880.4
AC068888.1
AC068896.2
AC068946.3
AC068987.1
AC068987.3
AC069120.1
AC069154.1
AC069200.3
AC069209.1
AC069222.1
AC069224.2
AC069228.1
AC069234.1
AC069287.2
AC069335.1
AC069360.1
AC069368.1
AC069368.2
AC069404.1
AC069439.2
AC069499.2
AC069503.1
AC069542.1
AC069544.1
AC069547.2
AC069549.1
AC069549.2
AC072022.2
AC072052.1
AC072054.1
AC073062.1
AC073063.1
AC073111.1
AC073111.2
AC073111.4
AC073137.1
AC073149.1
AC073150.1
AC073257.1
AC073257.2
AC073263.1
AC073270.1
AC073270.2
AC073283.1
AC073314.1
AC073323.1
AC073342.1
AC073343.1
AC073343.2
AC073349.1
AC073349.2
AC073367.1
AC073370.1
AC073389.1
AC073389.2
AC073410.1
AC073418.1
AC073475.1
AC073525.1
AC073534.1
AC073534.2
AC073575.4
AC073585.1
AC073592.1
AC073610.1
AC073612.1
AC073632.1
AC073648.4
AC073648.5
AC073655.1
AC073842.2
AC073869.5
AC073869.7
AC073878.1
AC073896.4
AC073910.1
AC073916.1
AC073957.2
AC073964.1
AC074091.1
AC074101.1
AC074117.1
AC074131.1
AC074138.1
AC074141.1
AC074212.1
AC074250.1
AC074286.1
AC074290.1
AC074367.1
AC074386.1
AC078785.1
AC078846.1
AC078850.2
AC078864.1
AC078880.3
AC078881.1
AC078883.1
AC078899.3
AC078909.2
AC078922.1
AC078962.2
AC078993.1
AC078994.1
AC079015.1
AC079031.1
AC079075.1
AC079089.1
AC079089.2
AC079089.4
AC079135.1
AC079140.3
AC079140.4
AC079140.6
AC079174.1
AC079174.2
AC079203.1
AC079226.1
AC079296.1
AC079298.1
AC079322.1
AC079414.3
AC079601.2
AC079760.2
AC079766.1
AC079776.4
AC079779.3
AC079781.4
AC079781.5
AC079799.2
AC079834.2
AC079848.1
AC079848.2
AC079921.1
AC079921.2
AC079922.2
AC079944.2
AC079949.1
AC080013.1
AC080037.1
AC080037.2
AC080038.2
AC080089.1
AC080100.1
AC080112.2
AC080125.1
AC080162.1
AC080188.2
AC082651.2
AC083798.1
AC083799.1
AC083799.2
AC083806.3
AC083829.1
AC083849.1
AC083855.2
AC083862.3
AC083870.1
AC083923.1
AC083964.1
AC083964.2
AC084032.1
AC084083.1
AC084116.2
AC084198.1
AC084211.1
AC084337.1
AC084346.1
AC084724.1
AC084819.1
AC084824.2
AC084866.1
AC087045.2
AC087071.1
AC087164.1
AC087190.1
AC087190.3
AC087239.1
AC087269.1
AC087286.3
AC087292.2
AC087301.1
AC087362.1
AC087362.2
AC087373.1
AC087379.2
AC087392.4
AC087393.1
AC087393.2
AC087397.1
AC087477.5
AC087491.1
AC087500.1
AC087500.2
AC087623.2
AC087632.1
AC087639.1
AC087645.1
AC087645.2
AC087664.3
AC087667.1
AC087685.1
AC087721.2
AC087741.3
AC087752.3
AC087783.1
AC087893.4
AC089999.3
AC089999.4
AC090001.1
AC090004.1
AC090044.1
AC090114.2
AC090136.3
AC090152.1
AC090154.1
AC090181.2
AC090186.1
AC090197.1
AC090198.1
AC090229.1
AC090236.1
AC090241.3
AC090360.1
AC090371.1
AC090409.1
AC090510.3
AC090510.4
AC090515.3
AC090517.1
AC090517.3
AC090517.5
AC090518.1
AC090519.1
AC090527.1
AC090587.1
AC090617.3
AC090695.1
AC090695.2
AC090774.2
AC090796.1
AC090825.1
AC090825.2
AC090877.2
AC090907.2
AC090946.1
AC090948.1
AC090952.1
AC090954.1
AC090970.1
AC090994.1
AC091057.3
AC091073.1
AC091100.1
AC091151.1
AC091151.7
AC091153.1
AC091153.4
AC091167.1
AC091178.2
AC091179.1
AC091180.4
AC091182.1
AC091182.2
AC091196.1
AC091390.1
AC091488.1
AC091544.1
AC091544.3
AC091563.1
AC091564.4
AC091564.5
AC091588.3
AC091675.1
AC091769.1
AC091825.3
AC091849.1
AC091849.2
AC091860.2
AC091862.1
AC091887.1
AC091891.1
AC091931.1
AC091946.2
AC091973.1
AC092032.1
AC092042.1
AC092042.2
AC092053.4
AC092053.5
AC092053.6
AC092070.2
AC092107.1
AC092111.1
AC092111.2
AC092115.4
AC092123.1
AC092134.1
AC092135.3
AC092142.2
AC092143.1
AC092164.1
AC092171.1
AC092171.2
AC092171.3
AC092171.4
AC092171.5
AC092279.2
AC092306.1
AC092327.1
AC092376.2
AC092376.3
AC092384.2
AC092384.3
AC092428.1
AC092431.1
AC092437.1
AC092442.1
AC092535.4
AC092620.1
AC092645.1
AC092645.2
AC092658.1
AC092666.2
AC092681.2
AC092683.1
AC092687.4
AC092718.5
AC092745.2
AC092745.4
AC092745.5
AC092757.2
AC092802.2
AC092803.3
AC092803.4
AC092807.4
AC092809.3
AC092809.4
AC092811.1
AC092814.2
AC092834.1
AC092835.1
AC092881.2
AC092896.1
AC092897.1
AC092902.1
AC092902.2
AC092902.6
AC092903.2
AC092910.3
AC092919.3
AC092944.1
AC092944.3
AC092953.1
AC092960.3
AC092969.1
AC092999.1
AC093010.3
AC093012.1
AC093012.2
AC093151.2
AC093157.1
AC093162.3
AC093248.1
AC093249.1
AC093270.4
AC093278.1
AC093278.2
AC093298.2
AC093323.1
AC093323.3
AC093330.1
AC093330.3
AC093382.1
AC093390.1
AC093390.2
AC093422.3
AC093424.1
AC093425.1
AC093495.1
AC093503.2
AC093510.1
AC093525.2
AC093525.7
AC093567.1
AC093585.1
AC093599.1
AC093627.4
AC093627.5
AC093627.7
AC093642.1
AC093642.2
AC093642.7
AC093655.2
AC093673.1
AC093700.3
AC093702.1
AC093724.1
AC093726.1
AC093752.3
AC093788.1
AC093801.1
AC093802.1
AC093827.3
AC093838.2
AC093866.1
AC093908.1
AC095057.2
AC095057.3
AC096533.1
AC096533.2
AC096536.3
AC096564.1
AC096564.2
AC096582.1
AC096587.2
AC096633.1
AC096636.1
AC096638.1
AC096642.1
AC096642.2
AC096720.2
AC096733.1
AC096733.3
AC096757.1
AC096772.2
AC096861.2
AC096887.1
AC096992.2
AC097065.1
AC097359.2
AC097359.3
AC097369.2
AC097372.1
AC097372.3
AC097376.3
AC097382.3
AC097474.1
AC097478.1
AC097493.1
AC097493.4
AC097505.1
AC097523.1
AC097526.1
AC097532.3
AC097637.2
AC097639.1
AC097641.2
AC097716.1
AC098484.1
AC098484.3
AC098487.1
AC098591.2
AC098614.3
AC098679.1
AC098679.2
AC098820.4
AC098824.1
AC098827.1
AC098831.1
AC098869.2
AC098934.1
AC098934.2
AC098935.2
AC099063.3
AC099066.2
AC099313.1
AC099314.1
AC099331.1
AC099336.2
AC099343.4
AC099343.5
AC099482.1
AC099489.2
AC099494.2
AC099501.1
AC099508.1
AC099509.1
AC099513.1
AC099518.1
AC099518.5
AC099518.6
AC099548.2
AC099552.5
AC099661.1
AC099684.2
AC099778.1
AC099778.2
AC099796.2
AC099811.4
AC100793.2
AC100803.2
AC100803.3
AC100803.4
AC100810.1
AC100810.2
AC100810.3
AC100814.1
AC100826.1
AC100827.4
AC100832.2
AC100835.2
AC100843.2
AC100850.1
AC102953.2
AC103681.2
AC103691.1
AC103691.2
AC103740.1
AC103792.1
AC103810.3
AC103858.1
AC103858.3
AC103925.1
AC103952.1
AC103957.2
AC104002.3
AC104042.1
AC104058.1
AC104066.2
AC104073.2
AC104083.1
AC104088.3
AC104109.2
AC104116.1
AC104117.2
AC104117.3
AC104117.5
AC104123.1
AC104167.1
AC104169.1
AC104232.1
AC104316.2
AC104335.1
AC104335.2
AC104365.1
AC104365.2
AC104394.1
AC104446.2
AC104447.1
AC104458.1
AC104462.1
AC104472.2
AC104530.1
AC104561.2
AC104596.1
AC104623.2
AC104662.1
AC104667.2
AC104695.3
AC104779.1
AC104784.1
AC104791.1
AC104794.3
AC104794.5
AC104803.1
AC104819.1
AC104819.3
AC104820.1
AC104823.1
AC104825.1
AC104836.1
AC104938.1
AC104964.1
AC104964.4
AC105001.1
AC105020.1
AC105020.4
AC105020.6
AC105036.3
AC105052.2
AC105074.1
AC105094.2
AC105118.1
AC105219.1
AC105219.4
AC105267.1
AC105285.1
AC105345.1
AC105402.2
AC105402.3
AC105415.1
AC105450.1
AC105749.1
AC105935.1
AC105942.1
AC106028.2
AC106045.1
AC106738.1
AC106760.1
AC106772.1
AC106779.1
AC106782.4
AC106795.1
AC106795.3
AC106795.5
AC106798.1
AC106820.3
AC106820.5
AC106858.1
AC106886.2
AC106886.3
AC106886.4
AC106886.5
AC107050.1
AC107067.1
AC107071.1
AC107072.1
AC107072.2
AC107079.1
AC107204.1
AC107222.2
AC107375.1
AC107884.1
AC107918.4
AC107953.2
AC107959.1
AC108002.2
AC108019.1
AC108053.1
AC108067.1
AC108075.1
AC108134.2
AC108134.3
AC108157.1
AC108161.1
AC108463.2
AC108471.1
AC108471.3
AC108475.1
AC108479.3
AC108488.3
AC108519.1
AC108673.1
AC108690.1
AC108718.1
AC108740.1
AC108860.2
AC108861.1
AC108868.2
AC109322.2
AC109326.1
AC109347.2
AC109361.1
AC109446.1
AC109446.3
AC109466.1
AC109486.1
AC109587.1
AC109642.1
AC109925.2
AC109927.2
AC110015.1
AC110048.2
AC110285.2
AC110285.5
AC110373.1
AC110491.2
AC110491.3
AC110597.3
AC110609.1
AC110619.1
AC110754.1
AC110760.3
AC110769.2
AC110774.1
AC110995.1
AC111006.1
AC111170.3
AC111170.4
AC111186.2
AC112184.1
AC112191.1
AC112191.2
AC112206.2
AC112206.3
AC112211.1
AC112220.2
AC112230.1
AC112236.2
AC112253.2
AC112484.3
AC112484.4
AC112484.5
AC112497.2
AC112503.1
AC112503.2
AC112907.1
AC112907.2
AC113143.2
AC113189.1
AC113189.2
AC113191.1
AC113208.5
AC113348.1
AC113385.1
AC113615.2
AC114267.1
AC114284.1
AC114291.1
AC114321.1
AC114341.1
AC114488.1
AC114490.1
AC114491.1
AC114501.1
AC114501.2
AC114546.3
AC114550.3
AC114689.3
AC114730.3
AC114737.4
AC114748.1
AC114757.1
AC114781.3
AC114808.1
AC114814.1
AC114947.1
AC114947.2
AC114956.1
AC114956.2
AC115223.1
AC115285.1
AC115522.1
AC115619.1
AC115837.2
AC116021.1
AC116025.1
AC116036.2
AC116049.2
AC116050.1
AC116317.1
AC116345.1
[truncated: 12,355 more rows]

## Sheet: Table S2
Table S2: Summary of gene signatures used in this study.
source	signature_name	associated genes
PMID: 28052254	Activated_B_cell	ADAM28	CD180	CD79B	BLK	CD19	MS4A1	TNFRSF17	IGHM	GNG7	MICAL3	SPIB	HLA-DOB	IGKC	PNOC	FCRL2	BACH2	CR2	TCL1A	AKNA	ARHGAP25	CCL21	CD27	CD38	CLEC17A	CLEC9A	CLECL1
PMID: 28052254	Activated_CD4_T_cell	AIM2	BIRC3	BRIP1	CCL20	CCL4	CCL5	CCNB1	CCR7	DUSP2	ESCO2	ETS1	EXO1	EXOC6	IARS	ITK	KIF11	KNTC1	NUF2	PRC1	PSAT1	RGS1	RTKN2	SAMSN1	SELL	TRAT1
PMID: 28052254	Activated_CD8_T_cell	ADRM1	AHSA1	C1GALT1C1	CCT6B	CD37	CD3D	CD3E	CD3G	CD69	CD8A	CETN3	CSE1L	GEMIN6	GNLY	GPT2	GZMA	GZMH	GZMK	IL2RB	LCK	MPZL1	NKG7	PIK3IP1	PTRH2	TIMM13	ZAP70
PMID: 28052254	Central_memory_CD4_T_cell	ABHD3	AHNAK	ANXA2P2	AQP3	ATHL1	BMI1	BZW2	CD63	COL4A1	CYLD	ELMO2	FYN	GLIPR1	GSS	IFITM2	ITGB1	ITGB2	KLF5	LSP1	NDUFB9	PKM2	SFXN3	SIRPG	SMAD4	STX4	TRADD	VIM	XRCC6
PMID: 28052254	Central_memory_CD8_T_cell	ACTN4	ADAM12	ADCY9	F13A1	FCER1G	FCGR3B	FGF7	FKBP4	GLUD1	GM2A	GUSB	IL1RN	NOL11	NTRK1	RARA	RNF128	SIGLEC1	TNFRSF11A	TOX4	UBA52	ULBP1
PMID: 28052254	Effector_memeory_CD4_T_cell	ATM	CASP3	CASQ1	CD300E	DARS	DOCK9	EXOSC9	EZH2	GDE1	IL34	NCOA4	NEFL	PDGFRL	PTGS1	REPS1	SCG2	SDPR	SIGLEC14	SIGLEC6	TAL1	TFEC	TIPIN	TPK1	UQCRB	USP9Y	WIPF1	ZCRB1
PMID: 28052254	Effector_memeory_CD8_T_cell	ACAP1	APOL3	ARHGAP10	ATP10D	C3AR1	CCR5	CD160	CD55	CFLAR	CMKLR1	DAPP1	FCRL6	FLT3LG	GZMM	HAPLN3	HLA-DMB	HLA-DPA1	HLA-DPB1	IFI16	LIME1	LTK	NFKBIA	SETD7	SIK1	TRIB2
PMID: 28052254	Gamma_delta_T_cell	ACP5	AQP9	BTN3A2	C1orf54	CARD8	CCL18	CD209	CD33	CD36	CDK5	IL10RB	KLRF1	LGALS1	MAPK7	KLHL7	KRT80	LAMC1	LCORL	LMNB1	MEIS3P1	MPL	FABP1	FABP5	FADD	MFAP3L	MINPP1	RPS24	RPS7	RPS9	DBNL	CCL13
PMID: 28052254	Immature _B_cell	CD22	CYBB	FAM129C	FCRL1	FCRL3	FCRL5	FCRLA	HDAC9	HLA-DQA1	HVCN1	KIAA0226	NCF1	NCF1B	P2RY10	SP100	TXNIP	STAP1	TAGAP	ZCCHC2
PMID: 28052254	Memory_B_cell	AICDA	CCNA2	CDKN3	CLCN5	ENPP1	FCER1A	FCRL4	MYC	RUNX2	SORL1	SOX5	STAT5A	STAT5B	TLR9
PMID: 28052254	Regulatory_T_cell	CCL3L1	CD72	CLEC5A	FOXP3	ITGA4	L1CAM	LIPA	LRP1	LRRC42	MARCO	MMP12	MNDA	MRC1	MS4A6A	PELO	PLEK	PRSS23	PTGIR	ST8SIA4	STAB1
PMID: 28052254	T_follicular_helper_cell	B3GAT1	CDK5R1	PDCD1	BCL6	CD200	CD83	CD84	FGF2	GPR18	CEBPA	CECR1	CLEC10A	CLEC4A	CSF1R	CTSS	DMN	DPP4	LRRC32	MC5R	MICA	NCAM1	NCR2	NRP1	PDCD1LG2	PDCD6	PRDX1	RAE1	RAET1E	SIGLEC7	SIGLEC9	TYRO3	CHST12	CLIC3	IVNS1ABP	KIR2DL2	LGMN
PMID: 28052254	Type_1_T_helper_cell	CD70	TBX21	ADAM8	AHCYL2	ALCAM	B3GALNT1	BBS12	BST1	CD151	CD47	CD48	CD52	CD53	CD59	CD6	CD68	CD7	CD96	CFHR3	CHRM3	CLEC7A	COL23A1	COL4A4	COL5A3	DAB1	DLEU7	DOC2B	EMP1	F12	FURIN	GAB3	GATM	GFPT2	GPR25	GREM2	HAVCR1	HSD11B1	HUNK	IGF2	RCSD1	RYR1	SAV1	SELE	SELP	SH3KBP1	SIT1	SLC35B3	SIGLEC10
PMID: 28052254	Type_17_T_helper_cell	IL17A	IL17RA	C2CD4A	C2CD4B	CA2	CCDC65	CEACAM3	IL17C	IL17F	IL17RC	IL17RE	IL23A	ILDR1	LONRF3	SH2D6	TNIP2	ABCA1	ABCB1	ADAMTS12	ANK1	ANKRD22	B3GALT2	CAMTA1	CCR9	CD40	GPR44	IFT80
PMID: 28052254	Type_2_T_helper_cell	ASB2	CSRP2	DAPK1	DLC1	DNAJC12	DUSP6	GNAI1	LAMP3	NRP2	OSBPL1A	PDE4B	PHLDA1	PLA2G4A	RAB27B	RBMS3	RNF125	TMPRSS3	GATA3	BIRC5	CDC25C	CDC7	CENPF	CXCR6	DHFR	EVI5	GSTA4	HELLS	IL26	LAIR2
PMID: 28052254	Activated_dendritic_cell	ABCD1	C1QC	CAPG	CCL3L3	CD207	CD302	ATP5B	ATP5L	ATP6V1A	BCL2L1	C1QB	SNURF	SPCS3	CCNA1	CEACAM8	NOS2	SRA1	TNFRSF6B	TREM1	TREML1	RHOA	SLC25A37	TNFSF14	TREML4	VNN2	XPO6	CLEC4C	TNFAIP2	UBD	ACTR3	RAB1A	SLA	HLA-DQA2	SIGLEC5	SLAMF9
PMID: 28052254	CD56bright_natural_killer_cell	ABAT	C11orf75	C5orf15	CDHR1	DCAF12	DYNLL1	GPR137B	HCP5	HDGFRP2	KRT86	MLST8	ELMOD3	ENTPD5	FAM119A	FAM179A	CLIC2	COX7A2L	CREB3L4	CSF1	CSNK2A2	CSTA	CSTB	CTPS	CTSD	FST	GATA2	GMPR	HDC	HEY1	HOXA1	HS2ST1	HS3ST1	BCL11B	CDH3	MYL6B	NAA16	ClQA	ClQB	CYP27B1	EIF3M
PMID: 28052254	CD56dim_natural_killer_cell	CYP27A1	DDX55	DYRK2	RPL37A	NOTCH3	AKR7A3	GPRC5C	GRIN1	HLA-E	PORCN	PSMC4	UPP1	IL21R	KIR2DS1	KIR2DS2	KIR2DS5
PMID: 28052254	Eosinophil	GIPR	KRT18P50	LRMP	FOSB	RRP12	GPR183	NR4A3	ST3GAL6	DEPDC5	PDE6C	PKD2L2	GPR65	IL5RA	P2RY14	DACH1	DAPK2	EMR3
PMID: 28052254	Immature_dendritic_cell	ACADM	AHCYL1	ALDH1A2	ALDH3A2	ALDH9A1	ALOX15	AMT	ARL1	ATIC	ATP5A1	CAPZA1	LILRA5	RDX	RRAGD	TACSTD2	INPP5F	RAB38	PLAU	CSF3R	SLC18A2	AMPD2	CLTB	C1orf162
PMID: 28052254	Macrophage	AIF1	CCL1	CCL14	CCL23	CCL26	CD300LB	CNR1	CNR2	EIF1	EIF4A1	FPR1	FPR2	FRAT2	GPR27	GPR77	RNASE2	MS4A2	BASP1	IGSF6	HK3	VNN1	FES	NPL	FZD2	FAM198B	HNMT	SLC15A3	CD4	TXNDC3	FRMD4A	CRYBB1	HRH1	WNT5B
PMID: 28052254	Mast cell	ADAMTS3	CPA3	CMA1	CTSG	ARHGAP15	CPM	FCN1	FTL	HSPA6	ITGA9	RNASE3	S100A4	SIGLEC8	SLC6A4	PTGS2	EGR3	PILRA
PMID: 28052254	MDSC	CCR2	CD14	CD2	CD86	CXCR4	FCGR2A	FCGR2B	FCGR3A	FERMT3	GPSM3	IL18BP	IL4R	ITGAL	ITGAM	PARVG	PSAP	PTGER2	PTGES2	S100A8	S100A9
PMID: 28052254	Monocyte	ASGR2	CFP	ASGR1	CD1D	UPK3A	ACTG1	ANXA5	ATP6V1B2	CFL1	DAZAP2	CTBS	EMR4P	HIVEP2	MARCKSL1	MBP	MMP15	PNPLA6	TMBIM6	PQBP1	TEX264	IKZF1
PMID: 28052254	Natural_killer_cell	AKT3	AXL	BST2	CDH2	CRTAM	CSF2RA	CTSZ	CXCL1	CYTH1	DAXX	DGKH	DLL4	DPYD	ERBB3	F11R	FAM27A	FAM49A	FASLG	FCGR1A	FN1	FSTL1	FUCA1	GBP3	GLS2	GRB2	LST1	BCL2	CDC5L	FGF18	FUT5	FZR1	GAGE2	IGFBP5	KANK2	LDB3
PMID: 28052254	Natural_killer_T_cell	BTN2A2	CD101	CD109	CNPY3	CNPY4	CREB1	CRTC2	CRTC3	CSF2	KLRC1	FUT4	ICAM2	IL32	LAMP2	LILRB5	KLRG1	HSPA4	HSPB6	ISM2	ITIH2	KDM4C	KIR2DS4	KIRREL3	SDCBP	NFATC2IP	MICB	KIR2DL1	KIR2DL3	KIR3DL1	KIR3DL2	NCR1	FOSL1	TSLP	SLC7A7	SPP1	TREM2	UBASH3A	YBX2	CCDC88A	CLEC1A	THBD	PDPN	VCAM1	EMR1
PMID: 28052254	Neutrophil	CREB5	CDA	CHST15	S100A12	APOBEC3A	CASP5	MMP25	HAL	C1orf183	FFAR2	MAK	CXCR1	STEAP4	MGAM	BTNL8	CXCR2	TNFRSF10C	VNN3
PMID: 28052254	Plasmacytoid_dendritic_cell	CBX6	DAB2	DDX17	HIGD1A	IDH3A	IL3RA	MAGED1	NUCB2	OFD1	OGT	PDIA4	SERTAD2	SIRPA	TMED2	ENG	FCAR	IGF1	ITGA2B	GABARAP	GPX1	KRT23	PROK2	RALB	RETNLB	RNF141	SEC14L1	SEPX1	EMP3	CD300LF	ABTB1	KLHL21	PHRF1
PMID: 30154154	release_of_cancer_cell_antigens	IL10	TGFB1	HMGB1	ANXA1	CALR	CXCL10	PDIA3	HSPA1A	HSPA1B	HSPA2	HSPA8	HSPA4	HSPA14	HSPA5	HSPA6	HSPA9	HSPA13	HSPA7	HSPA8	HSPA12A	HSPA12B	HSP90AA1	HSP90AB1	HSP90B1	IFNA2	IFNA1	IFNA13	IFNA6	IFNA21	IFNA4	IFNA8	IFNA5	IFNA7	IFNA14	IFNA16	IFNA10	IFNA17	IFNB1	IFNE	IFNW1
PMID: 30154154	cancer_antigen_presentation	TNF	IL1A	IL1B	IFNA2	IFNA1	IFNA13	IFNA6	IFNA21	IFNA4	IFNA8	IFNA5	IFNA7	IFNA14	IFNA16	IFNA10	IFNA17	CD40LG	CD40	NT5C	HMGB1	TLR1	TLR2	TLR3	TLR4	TLR5	TLR6	TLR7	TLR8	TLR9	TLR10	HLAA	B2M	TAP1	IL10	IL4	IL13
PMID: 30154154	priming_and_activation	CD3D	CD3E	CD3G	CD247	CD28	TNFRSF9	TNFSF9	TNFRSF4	TNFSF4	CD27	CD70	TNFRSF14	TNFSF14	CD40	CD40LG	TNFRSF18	TNFSF18	TNFRSF25	TNFSF15	TNFRSF8	TNFSF8	HAVCR1	TIMD4	SLAMF7	SLAMF6	SLAMF1	SLAMF9	SLAMF8	CD2	CD48	CD58	CD226	ICOS	ICOSLG	KLRK1	MICA	MICB	RAET1E	RAET1G	CRTAM	CADM1	IL2	IL12A	IL12B	CTLA4	PDCD1	PDCD1LG2	CD274
PMID: 30154154	trafficking_of_immune_cells_to_tumors	CXCR5	CXCL13	CCL24	CCL26	CCL19	CX3CL1	CXCL16	CCR5	CXCR3	CXCL10	CXCL9	CCL20	CXCL11	CX3CL1	CXCL16	CCR7	CCL3	CCL4	CCL5	CCL21	CCL11	CCL24	CCL26	CSF1	CCL2	CCL3	CCL4	CCL5	CXCR2	CXCL5	CCL2	CCL7	CX3CL1	CXCL1	CXCL2	CXCL3	CXCL8	CXCL6	CXCL5	CXCR3	CXCL10	CXCL9	CCL3	CCL4	CCL5	CXCL11	CX3CL1	CXCR5
PMID: 30154154	infiltration_of_immune_cells_into_tumors	STAT1	IRF5	KLF2	ITGB2	ICAM1	EZH2	DNMT1	VEGFA	EDNRB
PMID: 30154154	recognition_of_cancer_cells_by_T_cells	CD28	ICOS	ICOSLG	TNFRSF9	TNFSF9	CD27	CD70	TNFRSF4	TNFSF4	TNFSF14	CD40	CD40LG	HLAA	B2M	TAP1	BIRC5	MDM2	MAGEA4	TP53	PDCD1	PDCD1LG2	CD274	CTLA4	BTLA	VTCN1
PMID: 30154154	killing_of_cancer_cells	PDCD1	SMC3	VTCN1	HAVCR2	MICA	MICB	BTLA	VSIR	LAG3	IDO1	IDO2	ARG1	ARG2	NOS1	NOS2	NOS3	TGFB1	IL10	CCL28	CXCL12	CCL2	CXCL8	IFNG	GZMB	PRF1
PMID: 26855148	AR_signaling	MPHOSPH9	ADAM7	FOLH1	CD200	FKBP5	GLRA2	NDRG1	CAMKK2	MAN1A1	MED28	ELL2	ACSL3	PMEPA1	GNMT	ABCC4	HERC3	PIP4K2B	KLK3	EAF2	CENPN	MAPRE2	NKX3-1	KLK2	AR	TNK1	MAF	C1ORF116	TMPRSS2	TBC1D9B	ZBTB10
MSigDB	Wong_SCs	RPL13	RPS8	HELLS	RCN2	DLGAP5	EMC8	POLE2	EIF3K	FGFR1	LSM4	RPS3	MRPL15	VRK1	HNRNPL	EIF4A1	KIF22	NUP107	PIPOX	HAUS1	THOC3	RFC3	NTHL1	CCNF	PPP4C	AURKB	PABPC1	HSPA14	MYBL2	FBL	CDCA7	HSPE1	MRPS30	MSH2	BUB1	CKAP2	GLDC	AK4	HMGN5	TERF1	EIF6	PSMD14	NDUFB8	ALDH7A1	RUVBL2	NAP1L1	RPS16	EBNA1BP2	MRPL37
MSigDB	RAMALHO_Stemness_UP	ZC3H14	RRN3	MPDU1	TXNDC9	ZNF644	MTMR10	TGS1	ZMAT3	UPP1	RCL1	STXBP3	COPS4	RAD23B	YWHAB	SMAD1	GLO1	BLZF1	PPP2R1B	ZNF101	BPNT2	LRRC58	YWHAH	USP10	SRSF6	URI1	CHD1	FASTKD5	TJP1	GARS1	MAP4K3	ROCK2	GAS2	SLC38A2	BACH1	SH3D19	DTYMK	SLC7A6	NIFK	YAP1	SUCLG2	FCF1	ZFX	LIG3	RIDA	ERCC5	LAS1L	GAB1	FBXO8
PMID: 31061129	2019_PNAS_stemness	DNMT3B	PFAS	XRCC5	HAUS6	TET1	IGF2BP1	PLAA	TEX10	MSH6	DLGAP5	SKIV2L2	SOHLH2	RRAS2	PAICS	CPSF3	LIN28B	IPO5	BMPR1A	ZNF788	ASCC3	FANCB	HMGA2	TRIM24	ORC1	HDAC2	HESX1	INHBE	MIS18A	DCUN1D5	MRPL3	CENPH	MYCN	HAUS1	GDF3	TBCE	RIOK2	BCKDHB	RAD1	NREP	ADH5	PLRG1	ROR1	RAB3B	DIAPH3	GNL2	FGF2	NMNAT2	KIF20A
KEGG hsa4110	Cell_cycle	ABL1	ANAPC1	ANAPC10	ANAPC11	ANAPC13	ANAPC2	ANAPC4	ANAPC5	ANAPC7	ATM	ATR	BUB1	BUB1B	BUB3	CCNA1	CCNA2	CCNB1	CCNB2	CCNB3	CCND1	CCND2	CCND3	CCNE1	CCNE2	CCNH	CDC14A	CDC14B	CDC16	CDC20	CDC23	CDC25A	CDC25B	CDC25C	CDC26	CDC27	CDC45	CDC6	CDC7	CDK1	CDK2	CDK4	CDK6	CDK7	CDKN1A	CDKN1B	CDKN1C	CDKN2A	CDKN2B
PMID: 22361632	Cell_cycle_progression	FOXM1	CDC20	CDKN3	CDC2	KIF11	KIAA0101	NUSAP1	CENPF	ASPM	BUB1B	RRM2	DLGAP5	BIRC5	KIF20A	PLK1	TOP2A	TK1	PBK	ASF1B	C18orf24	RAD54L	PTTG1	CDCA3	MCM10	PRC1	DTL	CEP55	RAD51	CENPM	CDCA8	ORC6L
KEGG hsa3030	DNA_replication	DNA2	FEN1	LIG1	MCM2	MCM3	MCM4	MCM5	MCM6	MCM7	PCNA	POLA1	POLA2	POLD1	POLD2	POLD3	POLD4	POLE	POLE2	POLE3	POLE4	PRIM1	PRIM2	RFC1	RFC2	RFC3	RFC4	RFC5	RNASEH1	RNASEH2A	RNASEH2B	RNASEH2C	RPA1	RPA2	RPA3	RPA4	SSBP1
PMID: 34019806	Tumor_Proliferation_Rate	MKI67	ESCO2	CETN3	CDK2	CCND1	CCNE1	AURKA	AURKB	E2F1	MYBL2	BUB1	PLK1	CCNB1	MCM2	MCM6
PMID: 26544944	Tumor_content	supplementary table in source paper
PMID: 24520177	EMT1	CLDN3	CLDN7	CLDN4	CDH1	VIM	TWIST1	ZEB1	ZEB2
PMID: 26997480	EMT2	AXL	FAP	LOXL2	ROR2	TAGLN	TWIST2	WNT5A
PMID: 34019806	EMT_signature	SNAI1	SNAI2	TWIST1	TWIST2	ZEB1	ZEB2	CDH2
PMID: 30842092	TGFβ/EMT pathway	VIM	ACTA2	COL4A1	TGFBR2	ZEB1	CLDN3	SMAD9	TWIST1	TGRB1
PMID: 29628290	TGFβ_Response	supplementary table in source paper
PMID: 29443960	Pan-F-TBRS	ACTA2	ACTG2	ADAM12	ADAM19	CNN1	COL4A1	CTGF	CTPS1	FAM101B	FSTL3	HSPB1	IGFBP3	PXDC1	SEMA7A	SH3PXD2A	TAGLN	TGFBI	TNS1	TPM1
PMID: 22553347	Angiogenesis	CDH5	SOX17	SOX18	TEK
PMID: 34019806	Endothelium	NOS3	KDR	FLT1	VCAM1	VWF	CDH5	MMRN1	ENG	CLEC14A	MMRN2
PMID: 34019806	Cancer_associated_fibroblasts	COL1A1	COL1A2	COL5A1	ACTA2	FGF2	FAP	LRP1	CD248	COL6A1	COL6A2	COL6A3	CXCL12	FBLN1	LUM	MFAP5	MMP3	MMP2	PDGFRB	PDGFRA
PMID: 34019806	Matrix	FN1	COL1A1	COL1A2	COL4A1	COL3A1	VTN	LGALS7	LGALS9	LAMA3	LAMB3	LAMC2	TNC	ELN	COL5A1	COL11A1
PMID: 29628290	Stromal_Fraction	supplementary table in source paper
KEGG hsa3430	Mismatch_repair	EXO1	LIG1	MLH1	MLH3	MSH2	MSH3	MSH6	PCNA	PMS2	POLD1	POLD2	POLD3	POLD4	RFC1	RFC2	RFC3	RFC4	RFC5	RPA1	RPA2	RPA3	RPA4	SSBP1
PMID: 30842092	DNA_damage_repair	ALKBH2	ALKBH3	APEX1	APEX2	APLF	ATM	ATR	ATRIP	BLM	BRCA1	BRCA2	BRIP1	CCNH	CDK7	CETN2	CHAF1A	CHEK1	CHEK2	CLK2	DCLRE1C	DDB1	DDB2	DUT	ENDOV	ERCC1	ERCC2	ERCC3	ERCC4	ERCC5	ERCC6	ERCC8	FAN1	FANCA	FANCB	FANCC	FANCD2	FANCE	FANCF	FANCG	FANCL	FANCM	GTF2H1	GTF2H2	GTF2H3	GTF2H4	GTF2H5	H2AFX	HLTF
[truncated: 287 more columns]

## Sheet: Table S3
Table S3: Master matrix integrating multi-layers of information.
This table integrates clinical information, classification (m6A_Cluster, m6A_Subgroup and m6Avalue) and enrichment score of selected signatures (including 50 cancer hallmarks, 7 immune cycle steps, 28 TIL infiltration and other 35 curated signatures).
tumorID	patiendID	progression_free_survival_event	progression_free_survival_time	Gleason_score	Stage	m6A_regulators_alternation	m6A_cluster	m6A_subgroup	m6Alevel	m6Avalue	m6Avalue_statu	TNFA_SIGNALING_VIA_NFKB	HYPOXIA	CHOLESTEROL_HOMEOSTASIS	MITOTIC_SPINDLE	WNT_BETA_CATENIN_SIGNALING	TGF_BETA_SIGNALING	IL6_JAK_STAT3_SIGNALING	DNA_REPAIR	G2M_CHECKPOINT	APOPTOSIS	NOTCH_SIGNALING	ADIPOGENESIS	ESTROGEN_RESPONSE_EARLY	ESTROGEN_RESPONSE_LATE	ANDROGEN_RESPONSE	MYOGENESIS	PROTEIN_SECRETION	INTERFERON_ALPHA_RESPONSE	INTERFERON_GAMMA_RESPONSE	APICAL_JUNCTION	APICAL_SURFACE	HEDGEHOG_SIGNALING	COMPLEMENT	UNFOLDED_PROTEIN_RESPONSE	PI3K_AKT_MTOR_SIGNALING	MTORC1_SIGNALING	E2F_TARGETS	MYC_TARGETS_V1	MYC_TARGETS_V2	EPITHELIAL_MESENCHYMAL_TRANSITION	INFLAMMATORY_RESPONSE	XENOBIOTIC_METABOLISM	FATTY_ACID_METABOLISM	OXIDATIVE_PHOSPHORYLATION	GLYCOLYSIS	REACTIVE_OXYGEN_SPECIES_PATHWAY	P53_PATHWAY	UV_RESPONSE_UP
TCGA-HC-7233-01A-11R-2118-07	TCGA-HC-7233	0	1355	7	NA	WT	m6A_C1	m6A_S1	-3.58774	-21.1775	Low	0.368056	0.271206	-0.169325	0.204322	-0.0956703	0.00135184	0.58595	-0.182076	0.0916873	0.25306	-0.135799	0.326811	0.282632	0.189296	0.179275	0.213121	0.428878	0.754944	0.682461	0.215427	0.165017	0.116143	0.459684	0.374432	0.195762	0.316546	-0.0072088	0.303077	0.541768	0.425878	0.572415	0.359723	0.312802	0.213718	0.296623	0.230083	0.0292651	0.0899077
TCGA-EJ-7115-01A-11R-2118-07	TCGA-EJ-7115	0	2687	7	T1c	WT	m6A_C1	m6A_S1	-7.57464	-17.9303	Low	-0.221905	0.0835002	0.168285	0.363335	0.363273	0.256666	-0.0652842	-0.0104248	-0.10904	0.0222799	0.306779	0.149592	0.43562	0.359446	0.313631	0.387003	0.0123935	-0.377501	-0.321731	0.383387	0.359414	0.414696	0.051471	-0.0604844	0.214229	-0.134795	-0.325902	-0.416889	-0.250146	0.353102	-0.0254488	0.237494	0.129427	-0.37398	0.0639093	-0.0689377	0.177209	0.0488364
TCGA-EJ-5505-01A-01R-1580-07	TCGA-EJ-5505	0	922	7	T1c	WT	m6A_C3	m6A_S1	8.50591	-26.05	Low	-0.490902	-0.112839	0.352905	0.169221	-0.294336	-0.111231	-0.270253	-0.0457304	0.299765	-0.145988	0.173552	0.254722	0.175738	0.173863	0.581688	-0.282052	0.540329	-0.507259	-0.42288	-0.092716	0.156168	-0.0452183	-0.161872	0.100228	0.134206	0.317564	0.192527	0.0525078	-0.350183	-0.457958	-0.384408	0.148523	0.250783	0.244746	0.0551307	0.0470669	-0.0868824	-0.155555
TCGA-CH-5738-01A-11R-1580-07	TCGA-CH-5738	0	212	6	NA	WT	m6A_C1	m6A_S1	-1.05266	-27.5618	Low	0.697084	0.358974	-0.110292	0.237353	0.252043	0.455001	0.662327	-0.323091	-0.00221327	0.395701	0.164461	-0.0588691	0.327843	0.234103	0.0920345	0.142188	0.245701	0.389841	0.4827	0.253558	0.190987	0.249332	0.502246	0.0913895	0.0912455	-0.0230767	-0.0931508	-0.258556	-0.385421	0.486972	0.627634	0.180296	-0.124457	-0.49184	0.00235179	-0.0303059	0.296377	0.0331759
TCGA-HC-7818-01A-11R-2118-07	TCGA-HC-7818	0	938	7	T2b	WT	m6A_C1	m6A_S1	-8.47817	-19.8405	Low	0.330056	0.231263	0.116208	0.135829	0.391874	0.238795	0.495087	-0.119235	-0.234159	0.241387	-0.0908979	0.206258	0.392391	0.282439	0.313175	0.225786	0.444161	0.0698523	0.196993	0.244595	0.249234	0.299213	0.401351	0.241663	0.334082	0.212304	-0.366558	0.0786267	0.243259	0.0661829	0.456654	0.273823	0.196297	-0.221729	0.184626	0.271904	0.081569	0.115771
TCGA-CH-5771-01A-21R-1580-07	TCGA-CH-5771	0	396	7	NA	WT	m6A_C1	m6A_S1	-9.20066	-24.7129	Low	0.560952	0.398283	-0.0201279	0.142592	0.483671	0.424102	0.528063	-0.286956	-0.213321	0.416023	0.466654	-0.132412	0.361917	0.249015	-0.202229	0.461764	-0.348732	0.542166	0.500579	0.528941	0.438428	0.413409	0.465934	-0.381708	-0.00863251	-0.293678	-0.365401	-0.586976	-0.536361	0.611153	0.575863	0.0955217	-0.274208	-0.543338	-0.0601931	-0.0986935	0.370412	0.0925653
TCGA-EJ-5512-01A-01R-1580-07	TCGA-EJ-5512	0	1733	7	T1c	WT	m6A_C2	m6A_S1	1.43047	-37.8719	Low	-0.25552	-0.0235691	0.127337	-0.253121	-0.0440715	-0.0519593	-0.238827	-0.00929212	-0.327957	0.0336277	0.207186	-0.0719542	0.197326	0.10391	0.346266	0.099636	0.290042	0.255745	0.0198647	-0.128986	0.220787	-0.137758	-0.0441338	-0.186809	-0.10885	-0.0824537	-0.324054	0.0542199	-0.338504	-0.18097	-0.164943	-0.0824562	0.0223324	-0.119745	-0.0510634	-0.106819	-0.0737329	-0.317673
TCGA-HC-8264-01B-11R-2403-07	TCGA-HC-8264	0	48	9	NA	WT	m6A_C1	m6A_S1	-4.13728	-15.3109	Low	-0.367233	-0.00763478	-0.192883	0.0634726	-0.128696	0.114809	-0.107527	-0.375242	-0.29644	0.0397127	-0.11246	-0.0975214	-0.132158	-0.2192	0.049705	0.336308	0.245977	0.0742848	0.0047513	0.247905	-0.00801556	0.269861	-0.0609741	-0.318584	-0.043936	-0.25355	-0.398008	-0.467048	-0.668111	0.456563	-0.18654	-0.105058	0.0109881	-0.328729	-0.0820339	-0.155569	-0.176596	-0.188813
TCGA-EJ-A7NM-01A-21R-A33R-07	TCGA-EJ-A7NM	0	128	9	T3b	WT	m6A_C3	m6A_S3	0.496302	48.1864	High	-0.137988	-0.132007	-0.423314	-0.00424176	0.0910767	-0.111099	0.185032	0.357145	0.193251	-0.0415746	0.0444566	-0.251172	-0.287656	-0.291651	-0.592623	-0.226289	-0.5081	0.488453	0.355115	-0.00620935	-0.0274078	-0.121003	-0.0214691	-0.208089	-0.0788374	-0.295732	0.37123	0.274077	0.326102	-0.134642	0.0828886	-0.20795	-0.165702	-0.00563538	-0.058604	0.166174	0.0110037	-0.127285
TCGA-KK-A59Y-01A-11R-A26U-07	TCGA-KK-A59Y	0	1968	9	T3a	Mu	m6A_C2	m6A_S2	-3.41487	-5.74218	Low	-0.476852	-0.300004	0.103365	-0.385478	-0.305742	-0.484164	-0.487138	0.0662287	-0.273025	-0.357967	-0.374678	-0.0799861	-0.346841	-0.208259	-0.244696	-0.36023	-0.276956	-0.470318	-0.515402	-0.382988	-0.521203	-0.449692	-0.411761	-0.12032	-0.0446023	0.0614994	-0.26675	-0.0207205	0.231855	-0.526322	-0.482693	-0.0692848	0.060745	0.4173	-0.101156	0.105252	-0.2837	-0.126248
TCGA-ZG-A8QZ-01A-11R-A37L-07	TCGA-ZG-A8QZ	0	308	9	T2a	WT	m6A_C2	m6A_S2	-0.692024	14.9549	High	0.470476	0.255173	-0.278544	-0.0352704	0.451378	0.290322	0.343578	0.243997	-0.0825727	0.299114	0.270544	-0.0204166	0.0174762	0.0788205	-0.42857	0.268663	-0.234569	0.4347	0.446736	0.253638	0.132788	0.30521	0.296277	-0.0385433	-0.087134	-0.165213	0.141465	0.141047	-0.207508	0.479745	0.386862	0.0265957	-0.114559	0.218957	-0.00434647	-0.148467	0.269846	0.0263917
TCGA-HC-8261-01A-11R-2263-07	TCGA-HC-8261	0	546	7	NA	WT	m6A_C1	m6A_S3	-5.68424	7.04183	High	-0.500649	-0.417073	0.18225	-0.206087	-0.39592	-0.604709	-0.239281	0.0551641	-0.0629957	-0.397417	-0.180052	0.00397504	-0.118273	-0.0271648	0.128704	-0.336352	-0.260003	0.312527	0.0964104	-0.170069	0.00244126	-0.322165	-0.113522	-0.414406	-0.129263	-0.157805	0.0613673	-0.185105	0.0237407	-0.49062	-0.207609	0.0839609	0.20939	0.265245	-0.127033	0.0878422	-0.208258	-0.0831931
TCGA-EJ-8469-01A-11R-2403-07	TCGA-EJ-8469	1	1925	9	T3a	Mu	m6A_C3	m6A_S2	34.7959	67.8601	High	-0.214618	-0.00662997	0.0048563	0.464588	0.0257547	0.126447	-0.319676	0.255933	0.603984	-0.298623	-0.107224	-0.137348	-0.137012	-0.16924	0.0836164	-0.379654	0.313823	-0.421658	-0.325787	-0.200422	-0.288027	-0.0948695	-0.174515	0.340581	0.175073	0.337729	0.669296	0.587979	0.550661	-0.342747	-0.0811108	-0.27736	-0.000306366	0.0786618	0.0397307	-0.354086	-0.192005	-0.0346874
TCGA-2A-A8W3-01A-11R-A37L-07	TCGA-2A-A8W3	1	198	9	T2b	WT	m6A_C3	m6A_S2	9.65809	21.7493	High	-0.285046	-0.149168	-0.238215	0.430959	0.225885	0.242399	-0.339671	0.0790498	0.469075	-0.22142	-0.0335759	0.111247	-0.0489401	-0.254551	0.174727	-0.0954291	-0.0143439	-0.447724	-0.382983	0.0390717	-0.086164	0.0343256	-0.277159	0.441693	0.271181	0.0496169	0.483342	0.521346	0.586332	-0.0643388	-0.33637	-0.0907617	0.0478239	0.152355	-0.0263405	-0.241737	0.0430687	0.100663
TCGA-J9-A8CL-01A-11R-A352-07	TCGA-J9-A8CL	1	132	9	T3a	WT	m6A_C3	m6A_S3	-4.73832	78.0322	High	-0.258759	-0.118507	-0.224577	0.105921	-0.0386609	0.157697	0.170627	0.0517942	0.26349	-0.110365	-0.121862	-0.217487	-0.361515	-0.223885	-0.214462	0.0535719	-0.24906	0.210188	0.204376	0.130975	-0.155751	0.112595	0.0652687	-0.353447	-0.0465916	-0.165357	0.404102	-0.185252	-0.4333	0.413625	0.143775	-0.140894	-0.147373	-0.0760515	-0.0525213	-0.00744941	0.0340122	-0.064729
TCGA-KK-A8IH-01A-11R-A36G-07	TCGA-KK-A8IH	0	2013	7	T2b	WT	m6A_C3	m6A_S2	-3.79796	40.5933	High	-0.217208	-0.299161	-0.224476	-0.437426	-0.41018	-0.375052	-0.279389	-0.138329	-0.434461	-0.224162	-0.440213	-0.357421	-0.284903	-0.207756	-0.54058	-0.386732	-0.34889	0.216693	0.0745219	-0.41448	-0.243707	-0.455388	-0.15919	-0.402514	-0.29338	-0.110459	-0.361108	-0.34217	-0.371381	-0.410967	-0.155372	-0.225215	-0.259667	-0.253838	-0.0603052	0.0386567	-0.141931	-0.268453
TCGA-VP-A87B-01A-11R-A352-07	TCGA-VP-A87B	1	2473	8	T1c	WT	m6A_C1	m6A_S3	-7.43645	18.1964	High	-0.516333	-0.420952	-0.166366	-0.388391	-0.137314	-0.507684	-0.519435	-0.203815	-0.324602	-0.379178	-0.275638	-0.295475	-0.161414	-0.134234	-0.257171	-0.277674	-0.614964	-0.593478	-0.561828	-0.332597	-0.41565	-0.30242	-0.432458	-0.43256	-0.346017	-0.438658	-0.339424	-0.526876	0.062732	-0.412883	-0.445637	-0.148011	-0.280512	-0.35984	-0.283937	-0.359978	-0.19905	-0.292465
TCGA-EJ-5494-01A-01R-1580-07	TCGA-EJ-5494	0	1477	7	T2a	WT	m6A_C2	m6A_S2	2.18737	-10.5327	Low	0.448926	0.179163	0.0971663	0.386222	0.39528	0.415138	0.396924	0.230111	0.334748	0.211366	0.364783	0.171003	0.146837	0.121572	0.0644588	0.0146028	0.286493	0.218578	0.294666	0.157338	0.146308	0.476284	0.260013	0.224808	0.251507	0.102782	0.26943	0.366582	0.521245	0.040866	0.396564	0.322746	0.203295	-0.0387323	0.190393	0.0978893	0.258764	0.192987
TCGA-EJ-5502-01A-01R-1580-07	TCGA-EJ-5502	0	1171	7	T2c	WT	m6A_C1	m6A_S1	-2.77633	-33.7019	Low	0.414325	0.331068	-0.090447	0.355385	0.439129	0.384275	0.597195	-0.372034	-0.119573	0.252919	0.269893	-0.0443525	0.372092	0.284321	0.0145925	0.572628	0.205551	0.431981	0.447529	0.472597	0.566311	0.414362	0.427264	-0.138972	0.152573	-0.17096	-0.351718	-0.598614	-0.628966	0.392685	0.531662	0.0837764	-0.16059	-0.572538	0.106999	-0.276297	0.106887	-0.0743517
TCGA-KC-A7FD-01A-11R-A33R-07	TCGA-KC-A7FD	0	270	7	T1c	WT	m6A_C3	m6A_S2	10.3519	-4.87565	High	-0.0748081	-0.304744	-0.200748	-0.162624	-0.040312	-0.115261	-0.0288556	0.221217	0.212327	-0.130753	-0.326616	-0.127111	-0.248165	-0.190729	0.121595	-0.402557	0.0295946	-0.118978	-0.145559	-0.342721	-0.524343	-0.422618	-0.243391	0.54322	0.0845106	0.23909	0.129844	0.642704	0.632991	-0.450951	-0.179325	-0.131837	-0.0748642	0.254058	-0.0599419	0.168588	-0.137798	0.0409825
TCGA-EJ-5515-01A-01R-1580-07	TCGA-EJ-5515	0	1832	7	T1c	Mu	m6A_C1	m6A_S1	3.09994	-56.9873	Low	-0.426338	-0.147651	0.0404519	-0.116255	-0.36204	0.135724	-0.279562	-0.455861	-0.267477	-0.158298	-0.0613062	-0.0528381	0.0283571	-0.0455404	0.440749	0.0145692	0.523801	-0.222833	-0.252468	-0.091431	0.223808	-0.192565	-0.148846	-0.212243	-0.118528	-0.0341161	-0.411511	-0.396235	-0.685172	-0.193002	-0.246871	-0.118493	0.0193674	-0.268739	-0.220126	-0.250564	-0.339225	-0.333547
TCGA-V1-A8WW-01A-11R-A37L-07	TCGA-V1-A8WW	0	1078	9	T2b	Mu	m6A_C1	m6A_S2	-10.4434	14.1338	High	-0.246148	0.125247	0.469877	0.0829164	-0.282522	-0.0332994	-0.0164057	0.0871258	0.138888	0.0867508	-0.0659077	-0.101531	-0.0896133	0.0301968	-0.288586	0.0594321	-0.0756845	0.664575	0.450534	0.0603066	-0.0968483	0.127412	0.0635494	-0.114113	0.159757	0.260417	0.0741388	-0.24855	-0.261376	0.100313	-0.116192	-0.0765248	0.0702483	0.141629	0.286225	0.437678	0.0544645	0.130502
TCGA-EJ-7218-01B-11R-A32O-07	TCGA-EJ-7218	0	2542	7	T2a	Mu	m6A_C1	m6A_S1	-13.0294	-23.3537	Low	-0.512478	-0.382136	-0.048168	-0.367358	-0.309753	-0.596144	-0.363971	-0.126312	-0.458934	-0.295993	-0.160007	-0.0212485	-0.141417	-0.133592	-0.0120673	-0.342185	-0.317772	-0.325094	-0.395257	-0.342132	-0.388706	-0.306116	-0.402785	-0.293767	-0.181294	-0.283627	-0.415895	-0.417315	0.0192366	-0.520745	-0.444449	0.028275	-0.0881331	-0.0885834	-0.0854167	0.03714	-0.215915	-0.200051
TCGA-EJ-7793-01A-31R-2263-07	TCGA-EJ-7793	0	114	7	T2c	Mu	m6A_C1	m6A_S1	-11.0201	-46.3166	Low	-0.474395	0.163969	0.461532	0.203044	0.0527111	-0.0514281	-0.262695	0.0431929	-0.119176	0.0429187	0.0808329	0.410995	0.213602	0.249936	0.547454	0.431155	0.579995	-0.389617	-0.399548	0.159449	0.395474	0.0997206	0.0307794	0.0382379	0.19028	0.0891642	-0.225467	-0.309865	-0.535823	-0.0591592	-0.33846	0.277482	0.47105	0.252501	0.283937	0.197346	0.0310247	-0.00519772
TCGA-G9-7510-01A-11R-2263-07	TCGA-G9-7510	0	1185	8	T1c	WT	m6A_C1	m6A_S1	-12.8778	-24.3819	Low	0.60407	0.447943	0.499958	-0.384948	0.0636509	0.215403	0.446081	-0.00405402	-0.491116	0.446729	0.315269	0.345843	0.475796	0.404506	0.276074	0.486942	-0.0715338	0.271367	0.35623	0.438609	0.478492	0.349603	0.4246	0.141365	0.0738987	0.178046	-0.492523	-0.372244	0.0255764	0.547542	0.532329	0.472986	0.216467	0.130267	0.349436	0.428828	0.376552	0.389654
TCGA-CH-5790-01A-11R-1580-07	TCGA-CH-5790	0	974	7	NA	WT	m6A_C3	m6A_S2	13.9188	-8.50723	Low	0.0935232	-0.114069	0.083747	0.0919868	0.099919	0.327084	-0.0127775	-0.151336	-0.14788	-0.0344186	-0.0526423	-0.161045	-0.016781	-0.14952	0.261194	-0.38105	0.529304	-0.395454	-0.346188	-0.149265	-0.114106	-0.182825	-0.075594	0.12362	0.265013	0.0627411	-0.292421	0.152289	-0.285844	-0.408018	0.0197367	-0.191582	-0.15226	-0.32267	-0.141453	-0.163855	0.00624673	-0.240947
TCGA-VN-A88Q-01A-11R-A352-07	TCGA-VN-A88Q	0	1366	8	T2a	WT	m6A_C3	m6A_S2	12.4031	7.90743	High	0.109687	-0.260412	-0.259066	0.0354847	0.300844	0.033576	-0.167853	0.0479201	-0.106757	-0.283425	0.0996554	-0.147805	-0.22271	-0.261321	-0.121413	-0.343373	-0.192603	-0.580431	-0.520817	-0.30495	-0.315815	-0.118338	-0.330482	0.054767	0.061589	-0.138756	-0.179886	0.345962	0.458245	-0.478395	-0.321879	-0.24526	-0.229093	0.0673189	-0.173876	-0.105501	-0.113661	-0.0935834
TCGA-KC-A4BN-01A-61R-A250-07	TCGA-KC-A4BN	0	1815	7	T1c	WT	m6A_C1	m6A_S1	9.20616	-22.9673	Low	0.338197	0.0853976	0.391993	-0.152462	0.0671331	0.25565	0.165563	-0.0109363	-0.0685502	0.169163	-0.159012	0.0346234	0.244849	0.239734	0.571162	-0.115939	0.384054	0.034709	-0.00847405	-0.149085	-0.132588	0.020942	-0.0937563	0.468804	0.129413	0.306936	-0.181718	0.240372	0.479492	-0.320327	0.0129345	0.259731	0.147118	-0.310031	0.0165554	0.263504	0.0835677	0.263922
TCGA-HC-7209-01A-11R-2118-07	TCGA-HC-7209	0	440	6	T2b	WT	m6A_C1	m6A_S2	-2.11053	-13.3896	Low	0.614237	0.371733	0.389359	0.378368	0.188984	0.478262	0.435254	-0.0448279	0.295257	0.344146	0.244206	0.15515	0.409971	0.411305	0.462572	-0.107641	0.609475	0.536551	0.449218	0.15081	0.361929	0.164932	0.323179	0.254056	0.350815	0.370489	0.206974	-0.0946464	0.103009	0.153061	0.47818	0.21816	0.275213	-0.0451558	0.399403	0.11019	0.429995	0.271304
TCGA-CH-5750-01A-11R-1580-07	TCGA-CH-5750	0	396	7	NA	WT	m6A_C3	m6A_S3	21.3265	43.9653	High	0.424059	-0.0847855	-0.141382	0.365942	-0.177359	-0.00352839	0.1869	0.0942067	0.562702	0.034742	-0.156869	-0.143606	-0.0751589	-0.101843	0.287103	-0.411362	0.360017	0.440883	0.461301	-0.326436	-0.140204	-0.296011	0.212609	0.389183	0.177062	0.302785	0.578627	0.498588	0.492777	-0.35533	0.354257	-0.200217	-0.060087	-0.124932	-0.0294654	0.095256	-0.00707606	0.0994829
TCGA-G9-6356-01A-11R-1789-07	TCGA-G9-6356	0	1434	9	T1c	WT	m6A_C1	m6A_S2	-8.38692	-22.3472	Low	0.227687	0.242532	-0.316302	-0.0379014	0.516893	0.231721	0.506696	0.0997364	-0.0657648	0.325568	0.427525	0.126686	0.244401	0.345636	-0.43122	0.335372	-0.18844	0.497113	0.497966	0.404965	0.441094	0.416996	0.402895	-0.162821	0.0711385	0.0663277	-0.0447473	0.199959	0.175567	0.464277	0.44737	0.142867	0.00728608	0.149018	0.17675	0.194781	0.229948	0.150042
TCGA-HC-7078-01A-11R-2118-07	TCGA-HC-7078	0	1985	7	T1c	WT	m6A_C1	m6A_S3	-7.0529	18.2703	High	-0.391297	-0.426459	-0.382245	-0.410982	-0.414603	-0.466414	-0.349195	-0.347624	-0.436503	-0.43463	-0.349181	-0.400013	-0.351086	-0.332471	-0.40747	-0.380474	-0.560861	-0.412973	-0.343521	-0.369548	-0.0944003	-0.097784	-0.13009	-0.436136	-0.492216	-0.498906	-0.404886	-0.546173	-0.371445	-0.456738	-0.280969	-0.279794	-0.413164	-0.513607	-0.409549	-0.507907	-0.366698	-0.38192
TCGA-EJ-7327-01A-11R-2118-07	TCGA-EJ-7327	0	923	7	T2a	WT	m6A_C2	m6A_S2	7.40571	-2.72272	High	-0.325979	-0.0408107	-0.0258377	0.654722	0.495292	0.547652	0.0885836	-0.0285852	0.529785	0.0558159	0.350329	-0.140046	0.136177	0.0643178	-0.0436087	0.197385	0.399263	0.132643	0.0727604	0.338066	0.338533	0.568379	0.111241	0.0983968	0.32839	-0.00845967	0.430899	-0.00272963	-0.0618244	0.42796	0.140084	-0.126368	-0.145727	-0.474394	0.0713297	-0.273615	-0.000826732	-0.226482
TCGA-M7-A720-01A-12R-A32O-07	TCGA-M7-A720	0	384	6	T1c	WT	m6A_C1	m6A_S1	-13.2469	-27.3049	Low	-0.287185	0.193322	0.230682	-0.358192	-0.0782312	-0.295029	-0.331351	-0.244209	-0.540361	-0.0856478	-0.114485	-0.0223982	0.0741712	0.162202	-0.16374	0.243324	-0.247812	-0.0160515	-0.226602	0.13232	0.269192	-0.276436	-0.0292781	-0.445927	-0.300142	-0.264358	-0.554269	-0.609315	-0.650791	-0.158049	-0.273268	0.164015	0.142515	-0.176042	-0.0540936	0.00893136	-0.0241651	-0.203056
TCGA-EJ-8468-01A-21R-2403-07	TCGA-EJ-8468	0	2347	8	T3a	WT	m6A_C3	m6A_S1	0.0300399	-9.09075	Low	0.450728	0.150699	0.21316	0.0389798	-0.024865	0.236344	0.356951	-0.33888	-0.252234	0.223905	0.134186	0.0211966	0.150248	0.063329	0.194127	0.10802	0.410271	0.355426	0.414654	0.122109	0.30765	0.231837	0.410837	-0.111326	0.12375	-0.0976227	-0.322459	-0.473058	-0.680533	0.418094	0.43601	0.157418	0.105774	-0.329214	-0.17402	-0.145042	-0.00775313	-0.0724499
TCGA-HC-8260-01A-11R-2263-07	TCGA-HC-8260	0	686	7	NA	WT	m6A_C3	m6A_S1	-4.12542	-10.8713	Low	-0.4859	-0.262275	-0.0125703	-0.47233	-0.387884	-0.538219	-0.37172	-0.344565	-0.552784	-0.290477	-0.410904	-0.36753	-0.319337	-0.201306	-0.168087	-0.306003	-0.274354	-0.11495	-0.262658	-0.224418	0.0908676	-0.37903	-0.287518	-0.425889	-0.493156	-0.389551	-0.544577	-0.544719	-0.592306	-0.331569	-0.378386	-0.217006	-0.2642	-0.447726	-0.348499	-0.379804	-0.300811	-0.415107
TCGA-XJ-A83G-01A-11R-A352-07	TCGA-XJ-A83G	0	1461	7	T1c	WT	m6A_C1	m6A_S3	-16.2884	-6.75287	Low	-0.507707	-0.388142	0.284656	-0.548437	-0.520908	-0.618773	-0.546322	0.0785673	-0.386589	-0.416624	-0.357623	0.0368724	-0.106707	0.020424	0.0643447	-0.346855	-0.405864	-0.591245	-0.57243	-0.401035	-0.43933	-0.563784	-0.451103	-0.176455	-0.282797	-0.0876095	-0.197076	-0.178416	0.194461	-0.488685	-0.534535	0.0954615	0.224954	0.411891	-0.0599806	0.107901	-0.165256	-0.0464255
TCGA-KK-A8IL-01A-11R-A36G-07	TCGA-KK-A8IL	1	628	9	T1c	Mu	m6A_C3	m6A_S3	9.6637	13.0614	High	0.479805	0.0728329	-0.0753425	-0.110362	-0.210004	-0.0248957	0.51939	-0.0412614	0.0862043	0.184377	-0.0733782	-0.324408	0.00825295	0.0641649	-0.21249	-0.16904	-0.32575	0.683943	0.632564	0.0902453	0.107498	-0.400387	0.324668	0.11624	-0.0660115	-0.0411113	-0.00571269	0.316891	0.395718	0.159478	0.528601	0.0971733	-0.269585	-0.329528	-0.0234851	0.0788822	0.156836	0.151368
TCGA-J9-A8CM-01A-11R-A352-07	TCGA-J9-A8CM	1	344	9	T2c	WT	m6A_C2	m6A_S2	-9.1296	3.53478	High	-0.258409	0.0815576	-0.340206	-0.0468273	0.100373	-0.273561	-0.095077	0.0537603	0.00371598	-0.0302115	-0.0784618	-0.115812	-0.11839	-0.116072	-0.576151	0.372786	-0.564279	-0.41759	-0.392645	0.169844	-0.0575746	-0.0529061	-0.0274538	-0.379165	-0.349662	-0.390551	0.210902	0.127731	0.243673	0.512619	-0.148878	-0.270153	-0.230798	0.0820581	-0.000806404	0.171786	-0.0782768	-0.0583085
TCGA-EJ-7781-01A-11R-2118-07	TCGA-EJ-7781	0	1073	7	T1c	WT	m6A_C1	m6A_S1	10.3651	-29.7723	Low	-0.0764499	-0.0857443	-0.234881	0.447894	-0.0631898	0.18981	0.112053	-0.236765	0.274019	0.0326584	0.011993	0.00289396	0.162773	-0.0789504	0.322555	0.025636	0.390875	0.0136254	0.134708	0.058768	0.275657	0.00453379	0.0910621	0.107225	0.108785	0.039824	0.0765659	-0.203757	-0.152864	-0.124116	0.204681	-0.0474249	0.00932555	-0.439884	0.013239	-0.305485	-0.160496	-0.29046
TCGA-WW-A8ZI-01A-11R-A37L-07	TCGA-WW-A8ZI	0	449	8	T2c	WT	m6A_C3	m6A_S2	9.41364	53.7942	High	-0.487584	-0.386395	-0.411809	-0.132463	-0.293557	-0.333286	-0.333381	-0.0533767	-0.145534	-0.410626	-0.273537	-0.219106	-0.3337	-0.360775	-0.185437	-0.468545	-0.17857	-0.323259	-0.345209	-0.342013	-0.380666	-0.181527	-0.387521	-0.26555	-0.11659	-0.443791	-0.192064	-0.191218	-0.230127	-0.541682	-0.393425	-0.197689	-0.206128	-0.106681	-0.234405	-0.332125	-0.290326	-0.36457
TCGA-CH-5754-01A-11R-1580-07	TCGA-CH-5754	0	62	9	NA	WT	m6A_C3	m6A_S2	-4.80602	32.1691	High	0.349004	0.0228063	-0.143863	0.0865523	0.166763	-0.135034	0.379127	-0.169298	0.33621	-0.0205513	0.0556418	-0.158424	-0.147045	0.00431889	-0.365332	-0.198202	-0.480221	0.743997	0.601449	0.028007	0.00328624	0.107212	0.211726	0.111545	-0.0362298	0.204921	0.463175	0.154828	0.510073	0.0493882	0.365768	-0.219655	-0.344555	-0.195256	-0.0473273	-0.0413627	0.00773462	0.127959
TCGA-2A-A8VV-01A-11R-A37L-07	TCGA-2A-A8VV	0	671	6	T2b	WT	m6A_C3	m6A_S2	-3.88541	4.54912	High	-0.59009	-0.279394	-0.290207	-0.371003	-0.162272	-0.471176	-0.513918	-0.0558557	-0.427832	-0.330045	-0.328967	-0.117234	-0.256353	-0.152193	-0.154763	0.133169	-0.365725	-0.639195	-0.628649	-0.297456	-0.373453	-0.268887	-0.486243	-0.385588	-0.257087	-0.366844	-0.397623	0.195049	-0.23174	-0.119525	-0.542881	-0.164525	0.00789402	0.339056	-0.205641	-0.0371611	-0.434342	-0.310754
TCGA-V1-A8MG-01A-11R-A36G-07	TCGA-V1-A8MG	0	857	7	T2c	WT	m6A_C3	m6A_S3	1.86845	41.5501	High	-0.360449	-0.303327	-0.147889	-0.321839	0.0325002	-0.355743	-0.238656	0.011714	-0.315604	-0.298568	-0.259705	-0.312663	-0.169661	-0.208407	-0.488447	0.0944052	-0.552307	0.285448	0.10964	0.0132473	0.0765402	-0.117999	-0.269878	-0.375535	-0.446415	-0.426411	-0.235985	-0.402963	-0.0249539	0.0302676	-0.246955	-0.290595	-0.316283	-0.38925	-0.312276	-0.286623	-0.137965	-0.239943
TCGA-HC-8262-01A-11R-2263-07	TCGA-HC-8262	0	679	8	NA	WT	m6A_C3	m6A_S2	4.12449	-4.79981	High	-0.493273	-0.368991	-0.146737	-0.133684	0.2237	-0.445894	-0.403679	0.221635	0.151165	-0.212523	-0.26861	0.000958391	-0.105279	-0.00962297	-0.102187	-0.331135	0.147114	0.0563112	-0.225563	-0.273274	-0.211323	-0.129145	-0.364288	0.240127	-0.123852	0.0480076	0.272818	0.536474	0.475697	-0.526506	-0.444612	-0.0157495	0.118413	0.402868	-0.0285694	0.0119276	0.117888	-0.0269948
TCGA-J4-A83K-01A-11R-A352-07	TCGA-J4-A83K	0	328	6	T1c	WT	m6A_C3	m6A_S1	-2.22395	-10.4885	Low	-0.410679	-0.282667	-0.287884	-0.262034	0.227183	-0.3355	-0.345646	-0.125231	-0.46234	-0.355055	-0.273776	-0.0332367	-0.103117	-0.0615241	-0.420377	0.324268	-0.453827	-0.561433	-0.562836	-0.029212	0.00786347	-0.00605236	-0.409868	-0.270819	-0.355032	-0.440245	-0.480074	-0.149431	0.255481	-0.158905	-0.504838	-0.0423185	-0.180689	0.0287214	-0.232953	-0.0819857	-0.23393	-0.199674
TCGA-KK-A8I8-01A-11R-A36G-07	TCGA-KK-A8I8	0	967	9	T2a	WT	m6A_C3	m6A_S2	17.3382	15.7648	High	-0.575343	-0.496625	-0.568252	-0.371757	-0.0203667	-0.462031	-0.494468	0.307159	0.141231	-0.501302	-0.400738	-0.194341	-0.451481	-0.449912	-0.473917	-0.488522	-0.46778	-0.164096	-0.421237	-0.475075	-0.462084	-0.532706	-0.47167	0.04763	-0.245975	-0.164293	0.309196	0.654367	0.714188	-0.557484	-0.4918	-0.419479	-0.182833	0.361294	-0.375354	-0.081487	-0.43724	-0.0985857
TCGA-EJ-5495-01A-01R-1580-07	TCGA-EJ-5495	0	1760	8	T1c	Mu	m6A_C3	m6A_S2	14.4349	-12.2839	Low	0.341644	0.118455	-0.206213	0.49121	0.303397	0.498557	0.458694	-0.260211	0.373355	0.281907	0.298552	0.00224091	0.134328	0.0509569	0.157185	0.247937	0.293479	0.303599	0.472526	0.3706	0.364683	0.490237	0.425566	-0.0557637	0.147572	0.0242462	0.314387	-0.0392825	-0.373647	0.573431	0.538871	-0.0666478	-0.0950192	-0.14382	0.020222	-0.313834	0.0237489	-0.146997
TCGA-V1-A8MU-01A-11R-A37L-07	TCGA-V1-A8MU	0	1876	7	T2b	WT	m6A_C2	m6A_S3	-9.65716	14.7742	High	0.0356331	-0.0605145	-0.360371	-0.380864	-0.0855433	-0.369629	0.307594	-0.152903	-0.448411	-0.0433071	0.0745451	-0.190007	-0.12713	-0.0865658	-0.47786	0.30286	-0.529532	0.288963	0.298494	0.176532	0.179383	-0.00619781	0.145898	-0.505899	-0.365957	-0.499439	-0.444509	-0.605423	-0.645377	0.396072	0.208135	-0.128948	-0.304112	-0.288035	-0.307404	-0.106893	-0.0774016	-0.174682
TCGA-YL-A8SP-01B-11R-A37L-07	TCGA-YL-A8SP	1	2036	9	T2a	WT	m6A_C3	m6A_S2	13.0288	40.3801	High	-0.384616	-0.160769	-0.492469	0.218381	-0.210453	-0.219124	-0.500212	0.196069	0.360066	-0.435236	-0.313115	-0.0156665	-0.417094	-0.394898	-0.177935	-0.239186	-0.123267	-0.707081	-0.636729	-0.301532	-0.500778	0.158104	-0.432935	0.0973379	-0.102483	-0.0452292	0.419362	0.542908	0.617489	-0.256897	-0.527101	-0.351263	-0.187986	0.238098	-0.198397	-0.319654	-0.386752	-0.107004
TCGA-G9-6378-01A-11R-1789-07	TCGA-G9-6378	0	1155	7	T1c	WT	m6A_C1	m6A_S1	-8.89686	-49.1036	Low	-0.369415	-0.00107189	-0.187165	-0.441359	-0.280455	-0.328876	-0.300098	-0.178131	-0.517069	-0.120199	0.0524493	0.116468	-0.184532	-0.111774	-0.488583	0.411268	-0.446649	-0.201348	-0.228197	-0.0624318	0.175912	-0.00998401	-0.166524	-0.455403	-0.262617	-0.418311	-0.471026	-0.411502	-0.581941	0.237586	-0.356043	0.0688415	0.196013	0.242342	-0.174247	-0.159767	-0.201932	-0.0843075
TCGA-G9-7523-01A-11R-2263-07	TCGA-G9-7523	0	857	10	T1c	WT	m6A_C1	m6A_S1	-22.0793	-44.1707	Low	0.484197	0.44619	-0.263451	-0.215521	-0.0562111	0.16031	0.430821	-0.325031	-0.480003	0.291001	0.289505	0.0543932	0.0910603	0.0796452	-0.390349	0.648549	-0.316819	0.216055	0.403504	0.329922	0.233268	0.279081	0.362562	-0.449448	-0.09599	-0.167898	-0.474516	-0.449337	-0.571721	0.685016	0.452364	0.0647667	-0.105728	0.0819076	0.0411311	0.239118	-0.00692032	0.201213
TCGA-G9-6364-01A-21R-1789-07	TCGA-G9-6364	0	1198	7	NA	WT	m6A_C1	m6A_S2	-7.17639	-33.372	Low	-0.349952	0.0337117	0.194176	-0.143265	0.207615	0.181381	0.0373624	-0.334448	-0.359759	0.0221564	0.350385	0.224388	0.0606489	0.082402	-0.0626811	0.388972	0.365662	-0.0250618	-0.0707707	0.28425	0.273166	0.455485	0.175398	-0.0729204	0.0928581	0.04627	-0.461332	-0.272896	-0.498673	0.424996	-0.13264	0.17578	0.0981445	-0.00432858	0.16106	-0.137593	-0.137696	-0.0745999
TCGA-V1-A8MF-01A-11R-A36G-07	TCGA-V1-A8MF	0	1449	6	T2c	Mu	m6A_C1	m6A_S3	-15.3671	-2.54113	High	0.271092	-0.0723076	-0.236439	-0.568035	-0.471138	-0.506372	0.13417	-0.243909	-0.532556	-0.104624	-0.417383	-0.165326	-0.0685561	-0.157139	-0.217657	-0.216866	-0.542451	-0.0758376	0.103812	-0.277513	-0.13637	-0.359822	-0.0282186	-0.374055	-0.463563	-0.42249	-0.479738	-0.476526	0.0427649	-0.0988314	0.177452	-0.0785313	-0.230734	-0.0416742	-0.240537	-0.139286	-0.0489981	-0.127132
TCGA-KK-A8I6-01A-11R-A36G-07	TCGA-KK-A8I6	0	668	7	T2b	Mu	m6A_C3	m6A_S2	4.48214	10.1266	High	-0.516112	-0.306914	0.149545	-0.137568	-0.0543299	-0.402706	-0.413048	0.363657	0.0274798	-0.33099	-0.212998	0.0878215	-0.297263	-0.178813	0.0268617	-0.387573	0.0316381	-0.499623	-0.507968	-0.260645	-0.259125	-0.324213	-0.305746	0.0221108	0.124207	0.0579383	0.108379	0.311073	0.243914	-0.560712	-0.464513	-0.0917198	0.131536	0.314202	0.0523214	0.323841	-0.137698	-0.178403
TCGA-EJ-5509-01A-01R-1580-07	TCGA-EJ-5509	0	1464	7	T2a	Mu	m6A_C1	m6A_S1	-5.42566	-18.3194	Low	0.146436	0.0897343	-0.0136964	0.206363	0.251304	-0.0461381	0.378868	-0.0483405	0.0469877	0.166089	0.335353	0.153123	0.335426	0.301288	0.0194565	0.294709	-0.152413	0.482073	0.420966	0.381591	0.389715	0.315474	0.387659	-0.135359	0.0144827	-0.0199735	0.0762623	-0.154107	0.190365	0.428151	0.40248	0.27642	-0.00547748	-0.316532	0.143221	0.0131447	0.201566	0.162161
TCGA-KC-A7F3-01A-21R-A33R-07	TCGA-KC-A7F3	0	665	7	T1c	Mu	m6A_C3	m6A_S3	-2.84664	-12.7003	Low	0.330937	-0.0356864	-0.150839	-0.499632	-0.459209	-0.386101	0.0579471	-0.0420718	-0.320666	-0.0077479	-0.433922	0.0438606	0.19737	0.20998	-0.230746	-0.24876	-0.519881	-0.438884	-0.294743	-0.307623	-0.203128	-0.517418	-0.293351	0.0477439	-0.382128	-0.0841214	-0.108299	0.17604	0.469926	-0.231343	-0.0039824	0.161132	0.152859	0.388216	0.0633943	0.053466	0.184664	0.0735085
TCGA-CH-5737-01A-11R-1580-07	TCGA-CH-5737	0	91	7	NA	WT	m6A_C1	m6A_S1	-10.7996	-30.96	Low	0.206366	0.0993906	0.465645	-0.238378	-0.409415	-0.0169671	-0.0969229	-0.0986313	-0.324792	0.0621795	0.086973	0.24695	0.215565	0.294674	0.385442	-0.305783	0.397119	-0.515075	-0.402528	-0.0628694	-0.080112	0.0247398	-0.00560924	-0.00072319	-0.150112	0.153194	-0.383406	-0.481887	-0.442974	-0.272404	-0.143785	0.265475	0.2314	-0.0251912	0.230005	0.256048	0.085169	0.108607
TCGA-G9-6377-01A-11R-1965-07	TCGA-G9-6377	0	958	7	T2b	WT	m6A_C1	m6A_S2	-4.7258	-20.7295	Low	0.518745	0.191829	-0.028522	-0.460351	-0.089679	0.144948	0.388735	0.0691751	-0.333788	0.277604	-0.110798	0.174024	0.192196	0.216143	0.229402	-0.139343	0.0250262	0.521945	0.433724	-0.145839	-0.248956	-0.335327	0.209194	0.416344	0.242571	0.307115	-0.386223	0.496425	0.423458	0.0331873	0.455744	0.12096	-0.00645906	0.430832	0.157916	0.311038	0.185987	0.289537
TCGA-EJ-7782-01A-11R-2118-07	TCGA-EJ-7782	0	1167	8	T2c	WT	m6A_C3	m6A_S1	7.4365	13.0409	High	-0.356955	-0.329294	0.0908221	0.398282	0.010069	0.0179978	-0.18335	-0.00212491	0.302401	-0.202503	0.263179	-0.1175	-0.0829122	-0.262817	0.13927	-0.211529	0.252256	-0.271526	-0.226263	0.201841	0.0397009	0.0183468	-0.117658	-0.0363704	0.160765	-0.175061	0.230693	-0.471635	-0.343186	-0.161811	-0.183675	-0.252713	-0.248718	-0.409406	-0.135379	-0.395396	-0.21152	-0.28563
TCGA-EJ-5496-01A-01R-1580-07	TCGA-EJ-5496	0	595	7	T1c	WT	m6A_C2	m6A_S2	10.0353	-22.6518	Low	-0.459663	-0.249847	0.0751028	0.212789	0.0220548	0.0145835	-0.409024	-0.11203	0.164585	-0.194979	-0.0485004	0.0232302	0.0263824	-0.114766	0.478603	-0.354163	0.403593	-0.354448	-0.404509	-0.251443	-0.140089	0.0178906	-0.329701	0.157911	0.0277017	0.122351	0.0669969	0.387362	0.0955633	-0.475389	-0.446233	-0.183642	0.131611	0.0946714	-0.0571167	-0.239332	-0.245677	-0.332858
TCGA-EJ-A46G-01A-31R-A26U-07	TCGA-EJ-A46G	0	668	8	T3a	Mu	m6A_C1	m6A_S3	1.00222	80.3949	High	-0.0114444	-0.136785	-0.262912	0.264682	-0.0535669	0.0763325	0.0240045	-0.152368	0.303519	-0.13659	0.179708	-0.367932	-0.0891927	-0.11342	-0.22764	-0.127447	-0.380025	0.13307	0.142774	0.0792673	-0.0520233	0.147802	-0.0103985	-0.24436	-0.149922	-0.391479	0.350077	-0.338581	-0.277636	0.00544982	0.142677	-0.0969288	-0.316473	-0.480729	-0.136104	-0.511139	-0.0899052	0.00984422
TCGA-EJ-A8FS-01A-11R-A352-07	TCGA-EJ-A8FS	1	216	7	T3a	WT	m6A_C3	m6A_S3	4.54974	3.71043	High	-0.47775	-0.401766	0.0843853	-0.130835	-0.219984	-0.441642	-0.518208	0.364256	0.0755124	-0.366024	-0.15681	0.0054485	-0.12312	-0.135985	0.0068168	-0.432902	-0.0900536	0.176055	-0.14108	-0.419357	-0.381586	-0.494904	-0.338221	0.0868617	-0.062072	-0.13019	0.234183	0.212962	0.34694	-0.607823	-0.513782	0.0423626	0.180374	0.387369	-0.209188	-0.178037	-0.0927712	-0.14345
TCGA-CH-5766-01A-11R-1580-07	TCGA-CH-5766	0	31	7	NA	WT	m6A_C3	m6A_S2	9.19403	-7.47942	Low	0.42619	-0.109612	0.0372331	0.084004	-0.193301	0.216817	0.251814	-0.331902	0.012085	0.0944615	0.0267937	-0.118286	0.0531974	-0.00463221	-0.0848157	-0.413428	0.266278	0.418088	0.425483	-0.185349	-0.179602	-0.149885	0.185891	0.204605	0.151283	0.189924	-0.172571	-0.398469	-0.410222	-0.459616	0.249779	-0.121075	-0.24708	-0.287951	-0.190657	-0.400417	0.0359066	-0.0798819
TCGA-CH-5792-01A-11R-1580-07	TCGA-CH-5792	0	91	9	NA	WT	m6A_C1	m6A_S1	-5.46568	-24.1898	Low	0.442859	0.352177	0.152436	0.458044	0.426333	0.418367	0.592692	0.000748389	0.179171	0.431676	0.34384	0.13895	0.488195	0.408777	-0.0440408	0.465422	0.0106581	0.552488	0.572414	0.561428	0.545877	0.539612	0.500659	-0.183748	0.223799	-0.0811872	0.141741	-0.387217	-0.211623	0.563033	0.602381	0.267319	-0.00275473	-0.430288	0.213439	0.258346	0.305569	0.25828
TCGA-CH-5743-01A-21R-1580-07	TCGA-CH-5743	1	425	7	NA	WT	m6A_C3	m6A_S1	8.84841	-23.4514	Low	0.656049	0.270804	-0.217818	0.0609537	0.188313	0.420686	0.598076	-0.163066	-0.171989	0.367447	0.191041	-0.231114	0.196448	0.15236	-0.378074	0.0242361	-0.144752	0.557949	0.582829	0.241286	0.507948	4.88414e-05	0.435517	-0.337718	-0.0198172	-0.279639	-0.0989493	-0.344079	-0.521904	-0.0984722	0.545999	-0.0878682	-0.338307	-0.513867	-0.191561	-0.358882	0.323773	-0.0167791
TCGA-H9-7775-01A-11R-2118-07	TCGA-H9-7775	0	185	7	NA	WT	m6A_C1	m6A_S2	-2.92569	-15.0737	Low	-0.557241	-0.0845159	0.0377146	-0.0415698	0.0785046	0.0469385	-0.247203	0.0120697	-0.400585	-0.0180341	-0.180055	0.24128	-0.0622798	-0.183843	0.242448	0.11747	0.545368	-0.583347	-0.499523	0.0748815	-0.104945	0.0270566	-0.10507	0.169752	0.112704	0.117779	-0.464336	-0.0199982	-0.447124	0.127994	-0.315775	0.180163	0.192036	0.265845	0.104047	-0.178866	-0.289394	-0.0831614
TCGA-J4-8200-01A-11R-A29R-07	TCGA-J4-8200	0	1218	7	T2	WT	m6A_C1	m6A_S1	-3.32213	-33.7837	Low	0.203757	0.179253	0.0945373	-0.422722	-0.474829	-0.16522	-0.160269	-0.38289	-0.460858	0.0189741	-0.373295	0.282428	0.0462596	0.022574	0.249275	0.524722	0.220499	0.0250922	0.027675	-0.0897791	-0.252569	-0.265098	0.0259574	-0.00470848	-0.170483	0.203873	-0.475737	0.0491888	-0.239579	0.321307	0.0202079	0.285094	0.434351	0.388605	0.00169941	0.0917591	-0.0530404	0.0738339
TCGA-EJ-5497-01A-02R-1580-07	TCGA-EJ-5497	0	405	7	T2c	Mu	m6A_C1	m6A_S1	6.86852	-30.1196	Low	0.0392838	-0.0106225	-0.0340756	0.189985	-0.0067706	0.159517	0.0297488	-0.373073	-0.104306	-0.015315	0.185191	-0.0114991	0.170377	0.0656836	0.448587	-0.111371	0.50231	-0.322639	-0.158431	0.0101497	0.0788669	0.376429	0.204231	0.0103935	0.0811867	0.123781	-0.191976	-0.274608	-0.471498	0.0915777	0.193952	-0.00686475	0.0237454	-0.428002	-0.0148755	-0.391297	-0.144332	-0.231069
TCGA-VP-A87E-01A-31R-A352-07	TCGA-VP-A87E	0	2037	6	T1c	WT	m6A_C1	m6A_S1	-10.989	-39.9742	Low	0.633001	0.392159	0.0282068	-0.328601	-0.357912	-0.00645368	0.55453	-0.4932	-0.566601	0.27363	-0.210968	-0.115471	0.299778	0.0920548	-0.21795	0.609073	-0.479282	0.483696	0.550638	0.230439	0.231335	-0.0739108	0.3508	-0.380005	-0.0877799	-0.227131	-0.619193	-0.61719	-0.540085	0.51705	0.558384	0.0985574	-0.115114	-0.402956	-0.110558	-0.0204765	0.123834	0.0632829
TCGA-HC-8258-01A-11R-2263-07	TCGA-HC-8258	0	847	6	NA	WT	m6A_C1	m6A_S1	-9.22285	-23.9459	Low	0.293501	0.0805666	0.32748	-0.415057	-0.228026	-0.213297	-0.0432417	-0.0221345	-0.503281	0.143946	0.164692	0.114846	0.218711	0.239875	0.267657	-0.0694573	-0.154167	0.348919	0.212572	-0.0545899	0.390027	-0.207406	0.044638	-0.207802	-0.178257	-0.178906	-0.512666	-0.550566	-0.470404	-0.265494	0.0882102	0.23072	0.0723586	-0.0294536	-0.0512023	0.169427	0.240334	0.0429846
TCGA-G9-6336-01A-11R-1789-07	TCGA-G9-6336	0	2068	7	T2c	WT	m6A_C1	m6A_S1	-11.1742	-34.0677	Low	0.281065	0.287633	0.37154	-0.48855	-0.0354538	0.142934	0.0486722	0.0861599	-0.479053	0.258539	0.115171	0.212126	0.315972	0.453153	0.376206	0.196091	0.153188	-0.12901	-0.108941	0.106989	0.544113	-0.0850265	0.068216	-0.0414493	-0.0948341	0.108971	-0.48233	-0.0202957	-0.168045	0.173548	0.0451517	0.334791	0.263438	0.416314	0.253754	0.456482	0.267671	0.264797
TCGA-VN-A88O-01A-11R-A352-07	TCGA-VN-A88O	0	481	7	T1c	WT	m6A_C3	m6A_S1	-6.55914	-8.37	Low	0.103499	-0.151365	-0.00541562	-0.44174	-0.51255	-0.452406	-0.231827	-0.144426	-0.414756	-0.293939	-0.260539	-0.364566	-0.32413	-0.263045	0.0775373	0.0116724	-0.518762	0.430057	0.17975	-0.323712	-0.306978	-0.450136	-0.322019	-0.282302	-0.196144	-0.261301	-0.436124	-0.409554	-0.370678	-0.485411	-0.205037	-0.0524102	-0.135773	-0.225175	-0.272696	0.100817	-0.276866	-0.133241
TCGA-G9-6494-01A-11R-1789-07	TCGA-G9-6494	0	1771	7	T1c	Mu	m6A_C1	m6A_S1	2.6852	-24.9744	Low	-0.300218	0.202712	0.530447	0.126197	-0.0536719	0.0864292	-0.356011	0.174719	-0.00287282	0.0844599	-0.00589193	0.469487	0.105984	0.0617792	0.562157	0.277876	0.569664	-0.36613	-0.383172	0.0581826	0.0512376	0.191538	0.00399031	0.222806	0.296765	0.375195	-0.225297	0.0971791	0.104017	0.128622	-0.268746	0.306612	0.274635	0.379966	0.197411	0.32501	-0.101378	0.182788
TCGA-YL-A8S8-01A-11R-A37L-07	TCGA-YL-A8S8	1	679	9	NA	Mu	m6A_C3	m6A_S3	8.06454	88.8597	High	-0.0271476	-0.246225	-0.13921	0.0741179	-0.00361984	-0.258359	-0.333416	-0.0328831	0.249303	-0.0989854	-0.192281	-0.172916	-0.0829137	-0.128159	-0.397742	0.00463857	-0.472359	0.258091	0.091218	-0.0741216	-0.35467	-0.114728	-0.242504	-0.106012	-0.270783	-0.145958	0.346714	-0.0065241	0.136529	0.0418061	-0.183525	-0.161828	-0.0253911	-0.0640141	-0.156305	-0.374315	0.0806717	0.054749
TCGA-KK-A6E1-01A-11R-A311-07	TCGA-KK-A6E1	0	2198	9	T2c	Mu	m6A_C1	m6A_S2	-1.70857	19.3327	High	-0.164666	-0.145269	0.247393	-0.0771821	-0.471492	-0.319676	-0.368089	0.11178	0.211866	-0.249299	-0.0730929	0.0698683	-0.191883	-0.0720146	-0.126354	-0.454752	0.0441645	0.350352	0.0941385	-0.336839	-0.451244	-0.440835	-0.217442	0.282156	0.0631056	0.347201	0.335626	0.230835	0.500802	-0.437768	-0.369022	-0.112124	-0.0486705	0.363132	0.151291	-0.0210589	-0.199213	0.0821848
TCGA-TK-A8OK-01A-22R-A36G-07	TCGA-TK-A8OK	0	27	7	NA	Mu	m6A_C1	m6A_S2	-3.53891	-7.82428	Low	0.478718	0.355016	-0.360637	0.0962292	0.372809	0.369451	0.0685855	-0.407183	-0.309041	0.174469	0.220302	-0.19751	-0.0541051	-0.073577	-0.522313	0.447069	-0.232957	-0.120326	0.0132502	0.332465	0.172864	0.4232	0.26732	-0.446229	-0.301285	-0.511376	-0.392746	-0.584549	-0.654901	0.634114	0.271889	-0.130464	-0.356062	-0.389208	-0.259588	-0.30277	-0.00152989	-0.0458472
TCGA-EJ-8472-01A-11R-2403-07	TCGA-EJ-8472	1	196	8	T3a	Mu	m6A_C3	m6A_S2	11.8818	52.5165	High	-0.19576	-0.187825	-0.420335	0.183859	-0.109356	0.320375	-0.379662	0.0558675	0.441924	-0.109235	-0.124165	-0.325879	-0.387594	-0.283166	-0.354469	-0.304542	-0.198111	-0.366962	-0.391742	-0.348108	-0.288844	-0.25066	-0.307218	-0.310831	0.0083118	-0.326157	0.460281	0.166536	-0.462498	-0.224224	-0.409051	-0.325529	-0.179145	0.0958539	-0.338504	-0.205802	-0.17837	-0.231338
TCGA-CH-5765-01A-11R-1580-07	TCGA-CH-5765	0	700	7	NA	WT	m6A_C2	m6A_S2	15.0178	-1.94153	High	-0.252811	-0.243766	-0.292061	0.275682	0.142921	0.184735	-0.387206	0.00925769	0.212436	-0.285585	-0.118157	0.00131812	-0.167978	-0.284495	-0.0120918	-0.314395	0.422933	-0.690249	-0.561707	-0.319736	-0.219501	-0.017519	-0.358717	0.280397	-0.0159868	0.00674269	0.201292	0.404099	0.0392449	-0.512931	-0.396799	-0.216984	-0.034682	-0.023683	-0.0172714	-0.351831	-0.289194	-0.171791
TCGA-EJ-A7NG-01A-31R-A33R-07	TCGA-EJ-A7NG	0	432	7	T3a	WT	m6A_C1	m6A_S1	-6.02691	-27.5598	Low	0.144522	0.212055	-0.217053	-0.238396	0.267063	-0.129864	0.120766	-0.211754	-0.477004	0.0462832	0.122517	-0.187164	-0.0638781	-0.120923	-0.44956	0.352142	-0.420869	-0.220931	-0.156519	0.191354	0.262317	0.0865417	0.0567592	-0.4582	-0.359886	-0.488732	-0.530729	-0.600383	-0.604987	0.218258	0.00222735	-0.0179792	-0.173103	-0.40189	-0.23648	-0.0675758	0.00746908	-0.263552
TCGA-EJ-5507-01A-01R-1580-07	TCGA-EJ-5507	0	1457	9	T2c	Mu	m6A_C3	m6A_S2	10.31	-0.173219	High	-0.256758	-0.180309	0.352239	0.219386	-0.0367643	0.201257	0.0159395	0.117847	0.437691	0.0597115	0.0336661	0.0499865	-0.189562	-0.100267	-0.0198096	-0.340385	0.475577	0.432707	0.417055	-0.0487709	-0.229748	-0.193765	0.197884	0.140607	0.249424	0.434444	0.448514	0.21947	-0.276444	-0.0797828	0.0625619	-0.0638892	0.152013	-0.0473098	0.131912	0.113678	-0.215986	-0.0589112
TCGA-KK-A8ID-01A-11R-A36G-07	TCGA-KK-A8ID	0	2107	9	T2b	Mu	m6A_C3	m6A_S3	-2.73212	30.345	High	-0.29163	-0.312653	-0.142171	-0.0119729	-0.389894	-0.476783	-0.491473	-0.103079	0.369813	-0.30465	-0.118864	-0.413547	-0.343725	-0.249002	0.0644561	-0.407602	-0.125142	-0.564513	-0.485924	-0.338755	-0.288468	-0.211836	-0.428531	0.00207013	0.0664249	-0.0355946	0.439964	0.157597	0.0828587	-0.60472	-0.434491	-0.329771	-0.316313	-0.111341	-0.339991	-0.188152	-0.201666	-0.196952
TCGA-HC-7750-01A-11R-2118-07	TCGA-HC-7750	0	522	7	T2b	Mu	m6A_C1	m6A_S1	-14.3586	-58.7407	Low	-0.267377	0.153852	0.26218	0.0751953	0.0461715	-0.254044	-0.0911863	-0.11683	-0.278382	0.159942	0.13518	0.419136	0.348416	0.387952	-0.0517459	0.61979	0.0558293	-0.394156	-0.362515	0.448594	0.305927	0.155613	0.134229	-0.113465	0.119597	-0.0706658	-0.357502	-0.237866	-0.177707	0.379638	-0.105047	0.341674	0.309268	0.366312	0.333978	0.375674	0.105953	0.036629
TCGA-EJ-5522-01A-01R-1580-07	TCGA-EJ-5522	0	2079	7	T2a	WT	m6A_C3	m6A_S2	15.9669	-16.6106	Low	-0.254718	-0.132555	0.174743	0.431111	0.00937196	0.397359	0.219198	-0.2557	0.395184	0.0926694	0.178211	-0.097083	0.0182651	-0.123623	0.429954	-0.170876	0.508106	0.302856	0.332379	0.121228	0.230863	0.151321	0.238283	0.0166559	0.107804	0.210729	0.238311	0.0480711	-0.454115	0.0435325	0.228337	-0.135137	0.0546337	-0.342873	0.00446815	-0.235636	-0.156097	-0.279899
TCGA-HC-A631-01A-11R-A29R-07	TCGA-HC-A631	0	54	9	T2	WT	m6A_C2	m6A_S2	2.53806	6.20406	High	-0.444101	-0.123567	0.133272	0.0427933	-0.284938	-0.00726483	-0.445405	0.326588	0.442112	-0.228768	-0.204012	0.0661094	-0.305848	-0.249636	-0.0257902	-0.393039	0.325624	0.0381468	-0.215849	-0.284661	-0.361164	-0.385074	-0.375873	0.0265621	-0.0238691	0.192827	0.459463	0.47018	0.26464	-0.368238	-0.474721	-0.116309	0.0826372	0.415364	0.161563	0.17708	-0.086717	0.00357857
TCGA-CH-5763-01A-11R-1580-07	TCGA-CH-5763	0	365	7	NA	WT	m6A_C1	m6A_S1	-1.01105	-26.8348	Low	0.591038	0.31251	0.0948788	-0.0134738	0.0479411	0.468354	0.334361	-0.4553	-0.225278	0.313666	0.140522	-0.12168	0.196538	0.0889768	0.113852	0.270036	0.223625	0.0950654	0.250249	0.280741	0.377964	0.226618	0.299336	-0.215037	-0.146248	-0.0966772	-0.428453	-0.496089	-0.6359	0.518072	0.444184	-0.0528132	-0.260332	-0.524914	-0.166491	-0.410866	0.0605032	-0.145799
TCGA-EJ-7794-01A-11R-2118-07	TCGA-EJ-7794	0	1306	7	T2c	WT	m6A_C1	m6A_S1	0.653822	-33.9042	Low	0.397002	0.349393	0.39273	0.474881	0.319647	0.359582	0.479022	-0.180463	0.286818	0.375268	0.302387	0.220672	0.494436	0.391641	0.347906	0.34452	0.230357	0.376432	0.407347	0.425948	0.473734	0.345544	0.438245	0.0925341	0.113381	0.175754	0.249408	-0.351179	-0.125834	0.430696	0.514622	0.260187	0.18108	-0.315565	0.215259	0.011099	0.267324	0.0270682
TCGA-EJ-7788-01A-11R-2118-07	TCGA-EJ-7788	0	859	7	T3b	WT	m6A_C3	m6A_S2	2.68727	-1.47544	High	-0.466327	-0.188963	-0.426569	0.416148	0.0513894	0.171574	-0.0136275	-0.116157	0.479087	-0.12433	0.0179228	-0.0356161	-0.210025	-0.240819	-0.028601	0.287917	0.373457	-0.394795	-0.263456	0.00705793	-0.128903	0.0997373	-0.160732	0.174552	0.152486	0.0928626	0.522696	0.439609	0.324917	0.163849	-0.179123	-0.222104	-0.0105326	0.0598861	0.00570939	-0.0662247	-0.243223	-0.212427
TCGA-VN-A88P-01A-11R-A352-07	TCGA-VN-A88P	0	1260	7	T1c	Mu	m6A_C1	m6A_S1	-5.11573	-18.9849	Low	-0.0807537	-0.0551218	-0.350188	-0.46382	-0.288891	-0.367247	0.212835	0.00655483	-0.447274	-0.00917809	-0.355236	0.0739478	-0.0989547	-0.134932	-0.295716	0.410052	-0.37506	-0.148122	-0.0641446	-0.221671	-0.276043	-0.294716	-0.0799625	0.0907952	-0.149952	-0.0728087	-0.461676	0.287031	0.374123	0.16901	0.0178139	0.0421202	0.0593928	0.449348	-0.00100495	0.0232489	-0.160802	0.144764
TCGA-EJ-A65J-01A-11R-A311-07	TCGA-EJ-A65J	0	451	9	T3a	WT	m6A_C3	m6A_S3	-6.12276	-16.3682	Low	-0.135701	-0.0361222	0.334869	-0.212923	-0.412916	-0.0697068	-0.307792	0.0667206	-0.229163	-0.0143824	0.122923	0.221804	-0.0299419	-0.0242491	0.427912	-0.386699	0.402068	-0.142066	-0.224145	-0.173357	-0.384617	-0.502119	-0.00296283	0.0750469	0.224728	0.324477	-0.255154	0.0463856	-0.0331418	-0.195925	-0.162637	0.171436	0.327364	0.264654	0.210549	0.349755	-0.134326	0.165623
TCGA-EJ-8474-01A-11R-2403-07	TCGA-EJ-8474	0	766	8	T3a	Mu	m6A_C3	m6A_S2	-0.677777	2.15613	High	-0.50215	-0.262567	-0.249686	0.0391168	-0.297771	-0.231483	-0.346331	0.0323793	0.240551	-0.266242	-0.371776	-0.0805954	-0.204442	-0.189953	-0.232475	0.0152538	0.112195	-0.45295	-0.354106	-0.240816	-0.326105	-0.202514	-0.124615	-0.0383892	-0.148224	-0.140656	0.287356	0.231123	0.00967041	0.218041	-0.338332	-0.106665	-0.0489613	0.209249	-0.131486	-0.245867	-0.12805	-0.355776
TCGA-KK-A8IF-01A-11R-A36G-07	TCGA-KK-A8IF	1	648	7	T2a	Mu	m6A_C3	m6A_S3	-0.948374	58.2727	High	-0.465352	-0.401941	-0.138182	-0.404898	-0.24515	-0.580916	-0.491001	0.0639079	-0.268094	-0.345602	-0.469505	-0.219697	-0.233888	-0.19918	-0.082147	-0.450564	-0.339884	-0.34814	-0.431364	-0.471708	-0.519718	-0.704519	-0.472072	2.17003e-05	-0.286853	-0.0903912	-0.0425471	0.021154	0.162358	-0.490357	-0.535829	-0.179871	-0.0281513	0.115158	-0.224956	-0.242339	-0.0395856	-0.0319283
TCGA-HC-7081-01A-11R-1965-07	TCGA-HC-7081	0	1136	9	NA	WT	m6A_C1	m6A_S2	-5.28809	-8.19076	Low	0.0808918	0.289975	0.392908	0.579725	0.413073	0.572211	0.440515	-0.238422	0.355657	0.398811	0.405687	0.370667	0.282722	0.195079	0.172015	0.457766	0.486954	0.18001	0.354808	0.506984	0.270825	0.527716	0.490978	0.0717125	0.429866	0.289921	0.214097	-0.363764	-0.470196	0.626166	0.465634	0.26831	0.263908	0.0607621	0.371029	0.372775	0.143599	0.205487
TCGA-YL-A8SQ-01B-11R-A37L-07	TCGA-YL-A8SQ	1	329	9	NA	WT	m6A_C3	m6A_S3	5.52365	35.5314	High	-0.389291	-0.404535	-0.365879	0.0480462	0.00154298	-0.220696	-0.21002	0.00969996	0.151467	-0.242961	0.129022	-0.24944	-0.248141	-0.203657	-0.202949	0.0766435	-0.471782	-0.367744	-0.300851	-0.115217	-0.0725526	-0.0277165	-0.307787	-0.335705	-0.300709	-0.446689	0.128605	-0.183837	0.0794643	-0.30284	-0.276903	-0.191085	-0.309945	-0.295438	-0.276692	-0.360839	-0.237343	-0.120904
TCGA-V1-A8X3-01A-11R-A37L-07	TCGA-V1-A8X3	0	202	7	T1c	Mu	m6A_C3	m6A_S1	3.30935	-6.12416	Low	-0.0247453	0.0360008	0.033164	-0.0687035	0.171354	0.0696915	-0.0209322	-0.131328	-0.231838	-0.0644685	-0.209358	0.0753716	-0.0984323	-0.138021	-0.0101601	0.274176	-0.153066	0.179915	0.0583939	-0.00559481	0.0681037	-0.095052	-0.196782	0.0249268	-0.000515152	-0.0742496	-0.383428	-0.0706151	0.168312	0.18835	-0.0732457	-0.00649007	-0.0103201	-0.0749628	-0.0697844	-0.224384	-0.134567	-0.117249
TCGA-J4-A83N-01A-11R-A352-07	TCGA-J4-A83N	1	433	7	T1c	WT	m6A_C3	m6A_S2	-8.25951	0.910597	High	0.0830675	-0.191735	-0.266323	-0.536817	-0.163681	-0.48497	-0.269441	0.0288409	-0.464686	-0.232817	-0.265873	0.0254444	-0.121431	-0.114558	0.053742	-0.363909	-0.266513	-0.467011	-0.487804	-0.495161	-0.445474	-0.399033	-0.420692	0.200897	-0.347847	-0.0469615	-0.407663	0.206162	0.449354	-0.471458	-0.381269	-0.0111644	0.11224	0.486601	-0.0783022	-0.0349656	0.00929653	-0.0561095
TCGA-XA-A8JR-01A-11R-A36G-07	TCGA-XA-A8JR	0	376	7	NA	Mu	m6A_C3	m6A_S1	-10.8716	-19.8125	Low	0.186636	-0.0192845	-0.151434	-0.588442	-0.489671	-0.525028	-0.178859	-0.388547	-0.598471	-0.0620317	-0.382904	-0.129947	-0.143652	-0.0893675	-0.174456	0.348936	-0.43397	0.595069	0.322963	-0.224618	-0.171179	-0.394282	-0.232866	-0.317199	-0.401102	-0.341382	-0.615317	-0.493661	-0.46122	-0.14699	-0.20666	-0.05584	-0.0944136	-0.0096298	-0.213953	-0.0792215	-0.0632184	-0.18757
TCGA-EJ-7315-01A-31R-2118-07	TCGA-EJ-7315	0	1008	7	T2a	Mu	m6A_C1	m6A_S2	-10.8185	-9.36597	Low	-0.0318722	0.0240717	0.0760772	0.278659	0.119056	0.300138	0.408879	0.243822	0.361018	0.205484	0.278063	0.0775784	0.0270452	0.0720166	-0.00255683	0.104343	0.477631	0.478791	0.465668	0.220108	0.106287	0.354738	0.446126	0.0898206	0.293551	0.218274	0.342939	0.123627	-0.266588	0.433858	0.44176	0.0253439	-0.0794447	-0.146228	0.197685	0.0869396	-0.0184839	0.0360868
TCGA-G9-7519-01A-11R-2263-07	TCGA-G9-7519	0	849	7	T1c	WT	m6A_C1	m6A_S1	-18.7652	-48.6167	Low	0.0120886	0.241469	0.556905	-0.565497	-0.297869	-0.423859	-0.322967	0.0261621	-0.520004	0.137386	-0.200641	0.406047	0.118626	0.275287	0.326167	0.533108	-0.0633688	-0.224781	-0.227262	-0.0688682	0.0194807	-0.201036	0.0339647	0.0256426	0.070721	0.251625	-0.510487	-0.194441	-0.332889	0.212391	-0.28524	0.411909	0.529589	0.539548	0.19391	0.305708	0.0643195	0.181346
TCGA-EJ-A7NH-01A-12R-A33R-07	TCGA-EJ-A7NH	0	474	7	T2c	WT	m6A_C1	m6A_S1	-5.17858	10.5409	High	-0.604007	-0.376271	-0.209292	-0.359586	-0.0924037	-0.473733	-0.551423	-0.197258	-0.569548	-0.476301	-0.293524	-0.356031	-0.27808	-0.284685	-0.391846	-0.0276571	-0.541314	-0.593136	-0.580781	-0.179112	-0.000184218	-0.195059	-0.440998	-0.536183	-0.399705	-0.559852	-0.604112	-0.676924	-0.523356	-0.373129	-0.525925	-0.268415	-0.352112	-0.528702	-0.431298	-0.452961	-0.321367	-0.373615
TCGA-HC-7740-01A-11R-2118-07	TCGA-HC-7740	0	717	7	T2a	WT	m6A_C1	m6A_S1	-14.0741	-46.1258	Low	0.577593	0.462377	0.416747	0.0486536	0.38873	0.50399	0.442653	-0.419807	-0.458821	0.453168	0.309001	0.107555	0.498632	0.432754	0.041832	0.539378	-0.272015	0.484205	0.471563	0.483998	0.602601	0.474045	0.419726	-0.383579	0.0169886	-0.260508	-0.592791	-0.644917	-0.641916	0.524623	0.485183	0.168197	-0.144833	-0.509259	0.0250257	-0.158969	0.350961	0.0496052
TCGA-FC-A4JI-01A-11R-A250-07	TCGA-FC-A4JI	0	877	8	T4	Mu	m6A_C3	m6A_S3	29.1989	94.2577	High	-0.306959	-0.136828	0.0531731	0.174823	-0.0894485	-0.096893	-0.159587	0.360456	0.673343	-0.154475	-0.222993	0.0109576	-0.260346	-0.104396	0.127083	-0.481827	-0.141693	-0.0886013	-0.184552	-0.284817	-0.364569	-0.461432	-0.208521	0.433347	0.304808	0.442797	0.758492	0.712804	0.723914	-0.559314	-0.227859	-0.232733	0.0745969	0.298993	0.0953339	0.187953	-0.140355	0.101839
TCGA-HC-7737-01A-11R-2118-07	TCGA-HC-7737	0	1090	7	T1c	WT	m6A_C1	m6A_S1	2.04819	-26.9736	Low	0.720552	0.410091	0.370487	0.254786	0.23747	0.420717	0.601204	-0.336177	-0.104329	0.541108	0.292238	0.1344	0.509097	0.405589	0.343632	0.298607	0.28673	0.436057	0.563107	0.444406	0.415057	0.309497	0.530569	0.118184	0.156649	0.0327319	-0.253623	-0.422726	-0.225011	0.594188	0.622394	0.382378	0.0885559	-0.466976	0.163037	0.0711783	0.350472	0.383459
TCGA-EJ-A7NF-01A-11R-A33R-07	TCGA-EJ-A7NF	0	250	7	T2c	WT	m6A_C2	m6A_S2	-4.21921	-0.600067	High	-0.600503	-0.461425	-0.324876	-0.428504	-0.168309	-0.665628	-0.496516	0.138294	-0.359768	-0.516302	-0.43811	-0.125884	-0.415877	-0.261474	-0.225605	-0.393188	-0.522004	-0.592533	-0.599709	-0.522136	-0.520861	-0.535207	-0.481925	-0.00214358	-0.416213	-0.326738	-0.147231	0.217993	0.294052	-0.614706	-0.616745	-0.160328	0.0182239	0.430711	-0.244825	-0.0278536	-0.340816	-0.2619
TCGA-HC-A48F-01A-11R-A250-07	TCGA-HC-A48F	0	680	8	T1c	WT	m6A_C3	m6A_S2	4.38069	30.2493	High	-0.567404	-0.241388	-0.0344442	0.180835	-0.0817637	-0.0245639	-0.55376	0.12073	0.13367	-0.268438	0.00664325	-0.149032	-0.406814	-0.373834	-0.332428	-0.427912	0.17781	-0.557815	-0.57987	-0.284334	-0.499587	-0.178896	-0.321535	-0.0795713	0.0178956	-0.125782	0.146415	0.204004	0.0227171	-0.388407	-0.55907	-0.224043	-0.122649	0.106161	-0.176029	-0.303213	-0.393662	-0.298348
TCGA-YL-A9WJ-01A-11R-A37L-07	TCGA-YL-A9WJ	1	1476	8	T4	WT	m6A_C3	m6A_S3	0.88141	7.39684	High	0.49169	0.13803	0.18769	0.0981553	0.135019	0.0705161	0.324699	0.11284	-0.136149	0.26347	-0.155087	0.227949	0.338291	0.314161	0.00243985	0.311746	-0.115666	0.347823	0.444221	0.345624	0.32009	0.052763	0.318178	0.0768045	0.188922	0.232331	-0.0282896	-0.243308	0.42796	0.435617	0.478141	0.264635	0.286832	0.097513	0.166449	0.255012	0.259273	0.270924
TCGA-KK-A8II-01A-11R-A36G-07	TCGA-KK-A8II	1	626	9	T2c	WT	m6A_C3	m6A_S2	15.6539	14.2616	High	-0.147716	-0.228992	0.121288	0.233135	-0.108598	-0.138005	-0.403031	0.248846	0.322678	-0.268854	-0.294172	-0.0785633	-0.353576	-0.279681	0.0912286	-0.401178	0.233747	-0.125768	-0.317029	-0.289594	-0.48321	-0.152958	-0.348412	0.334499	0.198953	0.173752	0.333144	0.454666	0.486134	-0.559873	-0.454797	-0.178527	0.044244	0.280592	0.0630078	-0.15655	-0.186193	0.0403166
TCGA-G9-6353-01A-11R-1965-07	TCGA-G9-6353	0	1542	7	T1c	WT	m6A_C1	m6A_S1	-21.9296	-47.9451	Low	-0.334466	0.0466694	0.210832	-0.473949	0.122779	-0.238795	-0.405672	-0.37675	-0.647063	-0.146216	-0.00379545	0.027903	0.00131483	0.080315	-0.0488473	0.458264	-0.48021	-0.520071	-0.545096	0.112125	0.378595	0.0307036	-0.184146	-0.513808	-0.407237	-0.371685	-0.699425	-0.644211	-0.550103	0.0555057	-0.460935	0.136076	0.0335769	-0.195561	-0.120367	0.143052	-0.0576678	-0.0360728
TCGA-HI-7170-01A-11R-2118-07	TCGA-HI-7170	0	2522	6	T1c	WT	m6A_C1	m6A_S1	-18.2053	-47.6739	Low	0.64421	0.54164	0.149126	-0.134804	0.150986	0.260113	0.540757	-0.10001	-0.18191	0.513656	0.287512	0.222564	0.415887	0.472532	-0.343132	0.535963	-0.224171	0.443502	0.515878	0.456068	0.46724	0.276755	0.453373	-0.0985518	0.175467	0.0844894	-0.204129	-0.163873	-0.0404486	0.649801	0.590386	0.262002	0.104921	0.0819915	0.32346	0.300482	0.336135	0.355071
TCGA-HC-7742-01A-11R-2118-07	TCGA-HC-7742	0	938	7	NA	Mu	m6A_C1	m6A_S1	-5.95248	-20.0119	Low	-0.254516	0.166052	0.321021	0.262426	-0.02276	0.0859235	-0.27459	0.0923244	0.468707	0.10505	0.273595	0.370115	0.216428	0.226164	0.356922	0.370022	0.458022	-0.426721	-0.39413	0.363587	0.195055	0.142669	0.0678316	0.223727	0.274846	0.408045	0.38194	-0.0486183	-0.177754	0.449989	-0.2255	0.146075	0.258854	0.305649	0.316854	0.327947	-0.139579	0.229419
TCGA-FC-A8O0-01A-41R-A37L-07	TCGA-FC-A8O0	0	616	6	T2c	WT	m6A_C1	m6A_S1	-0.566261	-22.9803	Low	-0.542235	-0.229442	-0.40398	-0.330091	0.108972	-0.42576	-0.485926	0.084163	-0.472865	-0.416924	0.120094	-0.129116	-0.290195	-0.287426	-0.578444	0.144658	-0.508107	-0.329258	-0.490052	-0.0329881	-0.0282824	-0.182377	-0.388077	-0.510898	-0.426971	-0.530922	-0.417632	-0.491081	-0.562188	-0.165612	-0.546094	-0.168082	-0.189373	-0.0316241	-0.226081	-0.132266	-0.0246261	-0.375158
TCGA-EJ-5508-01A-02R-1580-07	TCGA-EJ-5508	0	1965	7	T1c	WT	m6A_C3	m6A_S2	15.0531	-13.3296	Low	0.316957	0.0664842	-0.100634	0.39282	0.36928	0.427795	0.456449	-0.131843	0.409446	0.158067	0.164166	-0.041533	0.235008	0.142797	0.475174	-0.179061	0.49735	0.258991	0.410242	0.141093	0.341335	0.480038	0.335043	0.134609	0.0653201	0.120574	0.296146	0.222858	-0.173509	0.135328	0.46816	0.00112042	-0.0435572	-0.39478	-0.0684626	-0.236205	-0.0175437	-0.124604
TCGA-HC-7749-01A-11R-2118-07	TCGA-HC-7749	0	724	7	NA	WT	m6A_C2	m6A_S1	-5.87232	-5.77159	Low	-0.397351	-0.28605	-0.0443545	-0.0806975	0.00413342	0.0336868	-0.0492786	0.1085	-0.333654	-0.0239299	-0.200487	0.142376	-0.121549	-0.107896	-0.151553	-0.0492605	0.427127	0.337121	0.155755	-0.0427443	0.081688	-0.00338314	0.118935	0.188341	0.130963	0.136021	-0.328433	0.296542	0.242259	-0.0480298	-0.0545416	0.096425	0.216817	0.37609	0.0447933	0.085174	0.138602	0.0373129
TCGA-CH-5741-01A-11R-1580-07	TCGA-CH-5741	0	395	9	NA	WT	m6A_C2	m6A_S2	-5.59552	5.00856	High	-0.168168	-0.155578	0.0454781	-0.350316	-0.22428	-0.0288572	-0.312968	0.0951331	-0.233129	-0.245741	-0.115539	0.0114115	-0.246264	-0.0873548	0.138484	-0.460589	0.298959	-0.595161	-0.555819	-0.410855	-0.410557	-0.265058	-0.327351	0.308291	-0.047184	0.203093	-0.113031	0.38974	-0.231483	-0.412811	-0.395166	-0.172311	0.180683	0.375943	0.0737602	-0.100318	-0.0536848	-0.0805137
TCGA-KK-A8IC-01A-11R-A36G-07	TCGA-KK-A8IC	1	1060	9	T1c	WT	m6A_C2	m6A_S2	-1.726	-9.54982	Low	0.531598	0.456385	-0.0526839	0.378969	0.228721	0.564308	0.460781	0.21653	0.31235	0.474973	0.431468	0.231498	0.252622	0.249724	0.132291	0.319587	0.227104	0.431234	0.462305	0.397357	0.313071	0.212228	0.375873	0.224888	0.269503	0.21105	0.364817	0.226271	0.381291	0.570919	0.459016	0.201187	0.0729016	0.282256	0.244438	0.441779	0.300404	0.380274
TCGA-YL-A9WH-01A-11R-A37L-07	TCGA-YL-A9WH	0	427	9	NA	WT	m6A_C3	m6A_S2	-7.308	50.194	High	-0.344456	-0.027598	0.187599	0.00890565	-0.369242	-0.354403	-0.360082	0.169858	0.383949	-0.170483	-0.407589	0.0530815	-0.0719945	-0.0245442	-0.347226	-0.282006	-0.195435	0.165076	0.0449296	-0.132343	-0.38848	-0.343934	-0.302117	0.121687	-0.0165521	0.376553	0.540469	0.438962	0.645729	-0.142505	-0.323361	-0.206966	0.00975949	0.334251	0.270593	0.112323	-0.135983	0.211969
TCGA-CH-5768-01A-11R-1580-07	TCGA-CH-5768	0	731	6	NA	Mu	m6A_C2	m6A_S2	12.3383	-8.79273	Low	-0.340333	-0.398558	-0.371304	0.217771	0.0410001	-0.0491209	-0.269468	-0.0739974	0.430458	-0.275316	-0.13151	-0.22093	-0.167763	-0.182008	0.127495	-0.451678	0.182609	-0.330773	-0.344049	-0.410092	-0.336677	-0.30727	-0.330133	0.13392	-0.1549	0.014247	0.456582	0.501571	0.536683	-0.589174	-0.31718	-0.249113	-0.230418	-0.0776735	-0.0768269	-0.277565	-0.138809	-0.295369
TCGA-KC-A4BL-01A-31R-A250-07	TCGA-KC-A4BL	1	193	7	T1c	WT	m6A_C3	m6A_S3	2.53297	-4.89982	High	0.568201	0.266398	-0.147175	0.135351	0.467851	0.367342	0.461008	0.164949	-0.0197633	0.300395	0.191055	-0.138642	0.231307	0.185049	-0.48248	0.245907	-0.367232	0.429368	0.469518	0.39976	0.388617	0.273626	0.353728	-0.00175956	0.00362755	-0.261046	0.0505429	-0.204796	0.288702	0.271748	0.424604	-0.0308783	-0.210984	-0.397661	-0.055811	-0.171866	0.324952	0.255751
TCGA-G9-6371-01A-11R-1789-07	TCGA-G9-6371	0	1226	6	T1c	WT	m6A_C1	m6A_S1	-8.76439	-29.0944	Low	-0.446864	-0.133529	0.350082	-0.36908	-0.00816104	-0.239775	-0.380285	0.149871	-0.120058	-0.124343	-0.21328	0.399113	0.115462	0.154956	0.517755	0.029971	0.430513	-0.108581	-0.244016	-0.184144	-0.0088146	-0.19961	-0.226795	0.4968	0.178552	0.454012	-0.206469	0.603655	0.654223	-0.322647	-0.371565	0.114076	0.458506	0.617727	0.216808	0.185549	-0.0547165	0.201707
TCGA-HC-A76W-01A-11R-A33R-07	TCGA-HC-A76W	0	213	7	T2	Mu	m6A_C3	m6A_S2	-13.5094	15.8185	High	0.340353	0.0168141	-0.347716	-0.371463	-0.0975877	-0.0338973	-0.111577	-0.271316	-0.394951	0.0504813	-0.311536	-0.418245	-0.199384	-0.0787839	-0.563169	0.231681	-0.578048	-0.360553	-0.272338	0.247439	0.0888889	0.291937	0.066516	-0.35756	-0.459272	-0.484961	-0.371687	-0.263187	-0.480245	0.461835	0.135585	0.0219466	-0.370597	-0.416334	-0.290633	-0.1263	0.0162285	-0.114752
TCGA-EJ-A65G-01A-21R-A29R-07	TCGA-EJ-A65G	0	666	8	T2c	WT	m6A_C1	m6A_S1	-0.876169	-28.1553	Low	-0.491072	-0.390645	0.108663	-0.490926	-0.529956	-0.559736	-0.533467	-0.00850517	-0.536477	-0.432656	-0.293242	0.0477828	-0.240884	-0.221293	0.16828	-0.0101598	-0.0102465	-0.55852	-0.554114	-0.463182	-0.40787	-0.510479	-0.493691	-0.0616433	-0.426487	-0.308771	-0.487148	-0.309282	-0.369434	-0.514413	-0.577732	0.0125177	0.0765762	0.192698	-0.12524	-0.0777871	-0.290377	-0.252424
TCGA-XJ-A9DK-01A-11R-A37L-07	TCGA-XJ-A9DK	0	275	8	T1c	WT	m6A_C3	m6A_S1	1.70114	10.0798	High	-0.254105	0.0933664	-0.000732058	-0.239105	-0.0731052	-0.207444	-0.362227	0.291408	-0.194871	-0.0353946	-0.0836048	0.00837637	-0.0778822	0.0559045	-0.427514	0.224361	-0.282423	-0.135945	-0.256879	0.0328508	0.316704	-0.156275	-0.117875	-0.268754	-0.289308	-0.243095	-0.0950741	-0.205895	0.021836	-0.0185268	-0.334142	0.0593914	-0.00510266	0.208934	-0.0540957	-0.0551648	0.0681734	-0.0116091
TCGA-G9-6329-01A-13R-1965-07	TCGA-G9-6329	0	1266	7	T1c	WT	m6A_C1	m6A_S2	-13.9672	-25.3997	Low	0.158581	0.0663459	-0.248857	-0.440989	-0.0360149	-0.100587	0.110505	-0.0816729	-0.399917	0.0350769	0.146997	-0.0335786	-0.0440914	0.131523	-0.371768	0.341749	-0.539786	-0.153113	-0.041767	0.0650091	0.284947	0.0558216	0.118019	-0.29037	-0.107545	-0.28639	-0.404496	-0.0599884	-0.311093	0.294942	0.00374517	-0.0970327	-0.0891973	0.101448	-0.146112	0.0431963	-0.0152116	0.069584
TCGA-J9-A8CN-01A-11R-A352-07	TCGA-J9-A8CN	0	1237	6	T1c	WT	m6A_C3	m6A_S1	-12.7527	-11.0101	Low	0.295724	-0.0194983	0.084091	-0.504658	-0.579055	-0.39137	-0.249612	-0.276434	-0.486889	-0.152801	-0.536933	-0.010928	-0.098097	-0.116285	0.203058	0.0177489	-0.449453	-0.54413	-0.413857	-0.418068	-0.45434	-0.427121	-0.286639	-0.064448	-0.228303	-0.0115834	-0.463476	-0.246233	-0.16204	-0.275495	-0.132599	0.0906855	0.303223	0.270469	-0.137825	0.177136	-0.00434783	0.0936403
TCGA-EJ-5542-01A-01R-1580-07	TCGA-EJ-5542	0	1513	7	T2b	Mu	m6A_C3	m6A_S2	15.5344	-22.7103	Low	-0.271156	-0.00499795	0.106428	0.354229	0.10765	0.408722	0.0677469	-0.157093	0.411336	0.127497	0.35289	0.101455	0.152946	0.0513551	0.409449	-0.136539	0.539919	-0.179103	-0.0270211	-0.00582941	0.200422	0.316816	0.157833	0.235131	0.12997	0.407221	0.361987	0.411554	-0.0733568	0.304377	0.0514855	0.027388	0.214655	0.0625818	0.123379	0.0389396	-0.0863045	-0.119562
TCGA-V1-A8WS-01A-11R-A37L-07	TCGA-V1-A8WS	0	474	6	T1c	WT	m6A_C3	m6A_S2	13.5741	7.10326	High	-0.527356	-0.413904	-0.517322	0.12637	0.0941125	-0.31204	-0.473551	0.368824	0.271444	-0.451495	-0.263567	-0.053883	-0.357284	-0.390738	-0.324592	-0.372252	-0.101525	-0.496883	-0.548494	-0.375244	-0.409125	-0.440316	-0.492928	0.23111	0.014715	-0.0566569	0.415564	0.64249	0.618198	-0.539787	-0.536534	-0.328392	-0.204729	0.425349	-0.0681259	-0.164887	-0.272303	-0.00238009
TCGA-ZG-A8QX-01A-11R-A37L-07	TCGA-ZG-A8QX	0	442	6	T1c	WT	m6A_C3	m6A_S1	-7.55025	-22.0454	Low	0.193924	0.0617713	0.193539	-0.356899	-0.47558	-0.398404	-0.267518	-0.0398249	-0.328589	-0.00944872	-0.189379	0.293993	-0.06802	0.0690781	0.13781	0.563855	-0.224302	-0.429556	-0.277983	-0.134067	-0.290425	-0.286844	-0.269394	-0.25116	-0.0153747	0.0407251	-0.249869	-0.102217	-0.251515	-0.0718926	-0.274349	0.174108	0.36902	0.610062	-0.00789336	0.332371	0.0930073	0.119335
TCGA-YL-A8SC-01A-11R-A37L-07	TCGA-YL-A8SC	1	152	9	NA	Mu	m6A_C3	m6A_S2	2.90591	61.986	High	-0.227722	-0.287542	-0.121103	0.268756	-0.344455	-0.142267	0.161534	0.133985	0.455736	-0.14647	-0.379459	-0.215178	-0.264987	-0.381624	-0.0367297	-0.342584	0.0836252	0.66738	0.504345	-0.160754	-0.315907	0.150151	0.0402087	0.194459	0.124129	0.0353289	0.405122	0.264017	0.15778	-0.370667	0.095742	-0.218493	-0.134705	0.131581	-0.214235	-0.0780664	-0.245359	-0.0379046
TCGA-YL-A8HM-01A-11R-A36G-07	TCGA-YL-A8HM	1	1473	9	NA	Mu	m6A_C3	m6A_S3	-3.12306	57.222	High	-0.484224	-0.40198	0.124195	-0.219406	-0.492582	-0.601842	-0.158448	0.291864	0.316724	-0.307421	-0.546066	0.0497206	-0.250783	-0.238214	0.0485634	-0.468794	-0.238777	0.443701	0.340055	-0.416253	-0.346381	-0.570301	-0.0914879	0.0607309	0.0143911	0.367825	0.569954	0.477689	0.504869	-0.507964	-0.183445	0.0578234	0.373179	0.526332	-0.0273812	0.122393	-0.18346	-0.0767482
TCGA-M7-A721-01A-12R-A32O-07	TCGA-M7-A721	0	400	7	T1c	WT	m6A_C1	m6A_S1	-7.26278	-10.7918	Low	-0.370864	-0.11649	0.144926	-0.157912	-0.0693988	-0.40251	-0.10116	0.119689	-0.254231	-0.0426612	0.290422	0.286201	0.258549	0.306	0.28094	0.213058	0.0892771	-0.225902	-0.0762918	0.13367	0.337868	-0.0970849	0.0303828	-0.160789	-0.0242497	0.0343014	-0.182726	-0.251382	-0.00437095	0.0962986	-0.197596	0.322007	0.240805	0.119329	0.27096	0.391399	0.0410521	0.093088
TCGA-V1-A8WL-01A-11R-A37L-07	TCGA-V1-A8WL	0	1948	7	T1c	WT	m6A_C3	m6A_S1	-5.35681	-26.66	Low	0.250539	-0.0169917	-0.0677203	-0.502107	-0.435744	-0.365994	0.262148	-0.137362	-0.516433	0.0105414	-0.422427	-0.271191	-0.15984	-0.130128	-0.25022	0.0687545	-0.344782	0.484156	0.430595	-0.195501	-0.0963439	-0.355732	0.125405	-0.0747407	-0.28203	-0.206091	-0.547904	-0.486484	-0.415659	0.135024	0.102141	0.0184892	-0.155852	-0.156222	-0.305963	-0.313276	-0.112381	-0.178947
TCGA-KK-A7AV-01A-11R-A32O-07	TCGA-KK-A7AV	0	822	7	T1c	WT	m6A_C1	m6A_S3	-7.23167	2.44998	High	0.303312	-0.177969	-0.266405	-0.4707	-0.210359	-0.449724	0.385984	0.0331903	-0.461622	-0.0774041	-0.226273	-0.256407	-0.0114107	-0.0495085	-0.425168	-0.244969	-0.593017	0.516686	0.502416	-0.0328406	0.107264	-0.194095	0.211485	-0.364054	-0.329042	-0.451026	-0.436395	-0.49469	-0.235585	-0.124654	0.32283	0.0225147	-0.255916	-0.326661	-0.296063	-0.0417711	0.155819	-0.0718039
TCGA-G9-6370-01A-11R-1789-07	TCGA-G9-6370	0	1156	7	T1c	WT	m6A_C1	m6A_S1	-12.5283	-45.7892	Low	0.517747	0.476375	0.421481	0.147288	0.280582	0.543965	0.348962	-0.0646546	-0.265933	0.460777	0.455433	0.211713	0.473537	0.423621	0.0472367	0.470652	0.273523	0.345802	0.364276	0.490217	0.673705	0.450453	0.445192	-0.180637	0.136715	-0.0706472	-0.330622	-0.442317	-0.493675	0.467643	0.377026	0.24392	0.177163	-0.157269	0.140651	0.229362	0.413679	0.185075
TCGA-EJ-5514-01A-01R-1580-07	TCGA-EJ-5514	0	1829	9	T1c	Mu	m6A_C3	m6A_S1	16.5795	6.07429	High	0.214926	0.115497	-0.00949038	0.323099	0.0818118	0.407625	0.269768	-0.0180671	0.499307	0.237919	0.0846074	0.099106	0.0688384	0.0669412	-0.233933	-0.00903159	0.465371	0.204673	0.343182	0.0338554	0.120852	0.259845	0.314808	0.334305	0.110026	0.488178	0.589074	0.399742	0.340238	0.38081	0.370428	-0.052835	0.0251916	-0.249527	0.17769	-0.0296084	-0.0820493	0.0456136
TCGA-VP-A87K-01A-11R-A352-07	TCGA-VP-A87K	1	533	8	T1c	WT	m6A_C3	m6A_S2	14.9205	29.6487	High	-0.522596	-0.502466	-0.298506	-0.0169383	0.0406742	-0.363776	-0.446055	0.273496	0.0445804	-0.466862	-0.0148236	-0.265542	-0.372345	-0.383231	-0.0215701	-0.493218	-0.397092	-0.366299	-0.43733	-0.404307	-0.434475	-0.112737	-0.51002	0.152671	-0.106035	-0.237966	0.0887782	0.464656	0.482561	-0.617657	-0.552341	-0.413825	-0.232232	-0.0181542	-0.298094	-0.159352	-0.286062	-0.180017
TCGA-G9-7522-01A-11R-2263-07	TCGA-G9-7522	0	1078	7	T1c	WT	m6A_C1	m6A_S1	-12.3028	-39.9267	Low	0.317244	0.365145	0.366619	-0.252429	0.173649	0.326236	0.297044	-0.12468	-0.491203	0.411986	0.294454	0.442011	0.346318	0.387336	0.368336	0.451946	0.544168	-0.0858442	0.0366311	0.355578	0.441399	0.497491	0.433647	0.206438	0.274728	0.321367	-0.582476	-0.244002	-0.611899	0.495022	0.222793	0.44033	0.491107	0.459705	0.242955	0.514997	0.233991	0.220879
TCGA-CH-5752-01A-11R-1580-07	TCGA-CH-5752	0	943	8	NA	Mu	m6A_C3	m6A_S2	26.606	43.2701	High	-0.199033	-0.0695152	-0.288441	0.497513	-0.0823872	0.194199	-0.25352	0.256556	0.6382	-0.319965	-0.222432	0.047807	-0.285093	-0.307716	-0.0407578	-0.250886	0.164649	-0.563069	-0.484368	-0.207876	-0.450112	0.138671	-0.245117	0.280501	-0.0224409	0.309366	0.654025	0.611242	0.61658	-0.135178	-0.324312	-0.309047	-0.0829949	0.178264	0.0749594	-0.180783	-0.165808	-0.0774283
TCGA-KK-A7AP-01A-12R-A33R-07	TCGA-KK-A7AP	0	196	9	T2b	Mu	m6A_C3	m6A_S2	-2.97837	88.7013	High	-0.591829	-0.46182	-0.416629	-0.423823	-0.415717	-0.59009	-0.575109	0.0234585	-0.269959	-0.517269	-0.51407	-0.403361	-0.468255	-0.465849	-0.541259	-0.435981	-0.53726	-0.538096	-0.586961	-0.485653	-0.576828	-0.441872	-0.522063	-0.227279	-0.385558	-0.424083	-0.225775	0.243773	0.276154	-0.619746	-0.622332	-0.424972	-0.334618	-0.0219596	-0.4212	-0.231548	-0.317072	-0.404229
TCGA-HC-A632-01A-11R-A29R-07	TCGA-HC-A632	0	61	9	T1c	Mu	m6A_C3	m6A_S2	2.62115	-2.71389	High	-0.285382	-0.283737	-0.420134	-0.0302863	0.031063	-0.285999	0.0736547	0.0143123	0.0801021	-0.148191	0.0133877	-0.412263	-0.382773	-0.400878	-0.27058	-0.185438	-0.0797443	0.244232	0.246098	-0.154147	-0.262435	-0.0651413	0.0435631	0.0463366	-0.106151	-0.0879184	0.206601	0.327054	-0.118544	0.102855	0.107785	-0.375475	-0.377629	-0.319516	-0.296821	-0.429807	-0.24493	-0.298215
TCGA-EJ-7321-01A-31R-2263-07	TCGA-EJ-7321	0	824	6	T1c	WT	m6A_C2	m6A_S2	4.44156	-10.7742	Low	0.255517	-0.0364065	-0.135441	0.271068	0.20839	0.259938	0.328957	-0.0382386	0.208987	-0.0186287	-0.190875	-0.022597	0.027738	-0.114108	0.119061	-0.423705	0.246344	0.379454	0.367806	-0.262297	0.0258154	0.0800799	0.0267559	0.140715	0.13451	-0.0324904	0.119227	0.442598	0.518733	-0.45969	0.212432	-0.114512	-0.0811899	0.141572	-0.0791217	-0.165322	-0.0205072	-0.0851888
TCGA-EJ-A8FU-01A-11R-A36G-07	TCGA-EJ-A8FU	0	138	8	T3a	WT	m6A_C3	m6A_S1	-0.168052	-22.3686	Low	0.362394	0.3158	-0.0316262	0.0714423	0.417005	0.218763	0.336548	-0.0921367	-0.349839	0.199601	0.313155	0.0105285	0.149367	0.124348	-0.202154	0.44472	-0.312922	0.357136	0.316736	0.368291	0.444725	0.418154	0.314023	-0.367447	-0.0975477	-0.306773	-0.381834	-0.47783	-0.432334	0.459858	0.257666	0.0299154	-0.0298798	-0.242702	-0.143744	-0.0648679	0.252947	0.0509901
TCGA-EJ-5518-01A-01R-1580-07	TCGA-EJ-5518	1	2104	9	T3b	WT	m6A_C2	m6A_S1	7.50854	-10.7249	Low	0.313433	0.368784	0.398733	0.490675	0.191724	0.402654	0.29712	0.202653	0.447071	0.381351	0.0758427	0.465254	0.394325	0.271452	0.324478	0.558401	0.289608	0.219758	0.273598	0.316642	0.100468	0.369932	0.370642	0.329274	0.276261	0.459047	0.412779	0.323841	0.647321	0.549826	0.362295	0.365675	0.390071	0.231264	0.37076	0.399197	0.302727	0.415936
TCGA-EJ-5524-01A-01R-1580-07	TCGA-EJ-5524	1	265	9	T2b	WT	m6A_C3	m6A_S2	17.6607	-1.03963	High	0.0962425	0.145472	-0.0731889	0.493659	0.212519	0.54819	0.350849	-0.0823801	0.507093	0.20121	0.398646	0.0156793	-0.049116	-0.118348	0.401466	0.0490392	0.576812	0.331718	0.409671	0.262236	0.281023	0.422446	0.306387	0.108861	0.248755	0.200165	0.371246	0.240388	-0.365069	0.455669	0.423458	-0.136532	0.0105228	-0.0416411	0.0557684	-0.030834	-0.155178	-0.0504309
TCGA-J4-8198-01A-11R-2263-07	TCGA-J4-8198	0	614	7	T1c	Mu	m6A_C3	m6A_S2	-2.27667	-7.38063	Low	-0.561547	-0.311902	-0.419274	-0.0154116	0.0514903	-0.108904	-0.465164	-0.404686	-0.254909	-0.318025	-0.0411295	-0.364399	-0.268344	-0.364146	-0.211771	-0.0640611	-0.288352	-0.572109	-0.533449	-0.0634452	0.0458913	0.302857	-0.332105	-0.420008	-0.382593	-0.452388	-0.302848	-0.277156	-0.462719	0.0583684	-0.404845	-0.229414	-0.257002	-0.409959	-0.342771	-0.521118	-0.399855	-0.426017
TCGA-CH-5748-01A-11R-1580-07	TCGA-CH-5748	0	31	7	NA	Mu	m6A_C1	m6A_S1	9.40245	-14.423	Low	-0.525522	-0.412868	0.0493569	0.198802	-0.302926	-0.302849	-0.207273	0.0264882	0.439685	-0.27981	-0.284658	0.0577511	0.025961	-0.0407746	0.469526	-0.378331	0.532108	0.0786187	0.0082507	-0.353925	-0.170213	-0.291539	-0.269925	0.299467	0.0578921	0.356233	0.411113	0.375051	0.442239	-0.57421	-0.357269	0.0290691	0.212588	-0.0437913	0.0595243	-0.0637098	-0.227641	-0.152613
TCGA-VP-A87J-01A-11R-A352-07	TCGA-VP-A87J	0	1774	7	T2a	Mu	m6A_C3	m6A_S2	5.90873	-0.797505	High	0.247335	0.135569	0.195982	0.064899	-0.292589	0.293936	-0.0868421	0.183687	0.133781	0.171761	-0.496463	0.192248	-0.00502216	-0.0126949	0.367613	-0.303396	0.471862	0.326055	0.104589	-0.189764	-0.287444	0.148709	-0.0053504	0.384834	0.283055	0.368175	-0.045997	0.252802	0.0812543	-0.203339	-0.120153	0.117398	0.171189	0.40025	0.242409	0.0534896	0.170181	0.256412
TCGA-HC-7231-01A-11R-2118-07	TCGA-HC-7231	0	939	7	T1c	Mu	m6A_C1	m6A_S2	-0.00648735	-8.68901	Low	-0.304007	-0.241941	0.22303	0.0878301	-0.191675	0.0444834	0.181612	-0.0988926	-0.125576	-0.0627814	-0.0821493	-0.0460951	-0.0347465	0.0807891	0.143837	-0.379449	0.439712	0.475082	0.384461	-0.246393	-0.0964934	-0.0372223	0.170573	0.217159	0.227883	0.289961	-0.155395	0.299412	0.0300978	-0.365226	0.144126	0.0397659	0.0566762	-0.0537715	0.145228	0.321074	-0.16099	-0.0751139
TCGA-2A-A8W1-01A-11R-A37L-07	TCGA-2A-A8W1	0	112	7	T1c	WT	m6A_C3	m6A_S3	6.05714	27.2386	High	-0.386364	-0.280087	-0.106207	-0.375152	-0.562601	-0.469992	-0.544606	0.171397	0.10409	-0.452887	-0.501332	0.128811	-0.323382	-0.28178	0.197185	-0.4858	0.133879	-0.618378	-0.589295	-0.567884	-0.472371	-0.452181	-0.467842	0.48888	0.0336988	0.204524	0.204764	0.548244	0.518616	-0.615063	-0.483352	-0.113192	0.323508	0.680374	-0.123504	-0.0442233	-0.270107	-0.0104689
TCGA-EJ-7331-01A-11R-2118-07	TCGA-EJ-7331	0	742	7	T1c	Mu	m6A_C1	m6A_S1	1.02565	-45.0383	Low	0.337701	0.220593	0.209893	0.397252	-0.027459	0.343297	0.401076	-0.296361	0.0673923	0.241332	0.169206	0.213079	0.270154	0.111265	0.513911	0.312438	0.553358	0.381958	0.434007	0.401673	0.380881	0.294769	0.376644	0.0801853	0.275926	0.187898	-0.1152	-0.369349	-0.488536	0.481431	0.47713	0.306577	0.149303	-0.235995	0.111642	0.0175073	-0.000469154	0.0217775
TCGA-EJ-7783-01A-11R-2118-07	TCGA-EJ-7783	0	787	7	T2c	WT	m6A_C1	m6A_S2	9.7733	0.884335	High	0.167409	0.0643703	-0.245366	0.490063	0.447828	0.386782	0.154397	-0.352091	0.243652	-0.0257007	0.229708	-0.312852	0.197809	-0.00787273	-0.156181	0.0566368	-0.116469	-0.406572	-0.197317	0.236109	0.449675	0.490475	0.0641069	-0.311722	-0.0717019	-0.398211	0.0927416	-0.387556	-0.423668	0.0669569	0.219463	-0.292402	-0.391172	-0.560079	-0.269108	-0.494732	-0.0122698	-0.365194
TCGA-G9-6348-01A-11R-1789-07	TCGA-G9-6348	0	1515	7	T3a	WT	m6A_C1	m6A_S2	-7.84508	-23.8978	Low	0.561731	0.457934	0.131077	-0.506479	-0.15056	0.310378	0.339996	0.116677	-0.442314	0.40787	-0.105798	0.394718	0.24053	0.306709	0.0979854	0.334116	0.228296	0.197366	0.328938	0.173488	0.21951	0.0399515	0.358262	0.103767	0.0557728	0.251643	-0.286968	0.381674	0.416522	0.578763	0.472002	0.397863	0.376055	0.550468	0.327866	0.528953	0.3747	0.45909
TCGA-EJ-7791-01A-11R-2118-07	TCGA-EJ-7791	0	1118	7	T1c	WT	m6A_C1	m6A_S1	-9.98983	-45.1562	Low	0.455845	0.46727	0.235962	0.437836	0.43401	0.482995	0.487496	-0.238081	0.114902	0.465424	0.421682	0.191309	0.448419	0.415374	0.230179	0.490013	0.473165	0.282212	0.383766	0.498361	0.58999	0.512851	0.440003	-0.0874699	0.328587	0.109915	0.0149186	-0.542655	-0.494978	0.626723	0.485229	0.242821	0.0865861	-0.486495	0.31434	0.112074	0.360267	0.0908882
TCGA-M7-A71Y-01A-22R-A32O-07	TCGA-M7-A71Y	0	493	7	T1c	WT	m6A_C3	m6A_S1	-10.0181	-5.97108	Low	-0.319372	-0.0467556	-0.162925	-0.459618	-0.0772161	-0.188941	-0.454925	0.349435	-0.455725	-0.0861166	-0.165485	0.0688001	-0.0445137	0.0269761	-0.493369	0.2712	-0.472401	-0.0138779	-0.239734	0.0402827	0.112053	-0.234154	-0.139921	-0.19106	-0.187074	-0.336128	-0.340887	0.0916165	0.21944	-0.0490285	-0.355044	0.0104447	0.0994674	0.402666	-0.0738149	0.141619	0.147159	-0.0431724
TCGA-XQ-A8TB-01A-11R-A36G-07	TCGA-XQ-A8TB	0	770	9	T2a	WT	m6A_C3	m6A_S2	6.03943	4.23131	High	0.340416	0.00674605	-0.336397	0.256073	0.318078	0.319773	0.1781	-0.169995	-0.00840811	-0.00847938	0.0739752	-0.350819	-0.127013	-0.310743	-0.35793	0.117187	0.076847	-0.403388	-0.24328	0.0424133	-0.119734	0.273593	-0.189216	-0.179277	-0.0724161	-0.17482	-0.0308599	0.346834	0.36704	0.42383	0.151202	-0.20939	-0.302682	-0.142469	-0.178509	-0.231007	-0.145044	-0.231727
TCGA-M7-A725-01A-12R-A32O-07	TCGA-M7-A725	0	573	7	T3a	Mu	m6A_C3	m6A_S2	7.27671	23.5009	High	-0.268408	-0.109563	0.278279	0.128463	-0.324251	-0.239042	-0.259303	0.23231	0.501721	-0.0292617	-0.237624	0.0705442	-0.0840679	0.0191088	0.10373	-0.34465	0.242177	0.603509	0.267932	-0.17338	-0.271452	-0.40772	-0.0833148	0.347173	0.214039	0.428217	0.529882	0.430007	0.216883	-0.398645	-0.167234	0.155412	0.226582	0.4006	0.162175	0.0532795	-0.0568944	0.188864
TCGA-KK-A8IJ-01A-11R-A352-07	TCGA-KK-A8IJ	1	307	7	T3a	WT	m6A_C3	m6A_S1	2.53283	-5.36463	High	0.362873	0.0847429	0.373699	-0.0844544	-0.0377544	0.180415	0.034909	0.0443445	-0.152553	0.139198	-0.151496	0.149128	0.0893611	0.0747114	0.510274	-0.145006	0.52256	-0.327148	-0.323313	-0.0137443	-0.10096	0.053442	-0.162694	0.360757	0.231885	0.201482	-0.402762	-0.0534708	-0.0567707	-0.200942	0.0876347	0.142886	0.206234	0.121705	0.0272417	0.105396	0.0728703	0.214826
TCGA-YL-A8SB-01A-31R-A37L-07	TCGA-YL-A8SB	1	1384	9	NA	WT	m6A_C1	m6A_S3	-6.14629	-10.4303	Low	-0.441871	-0.150398	-0.345941	-0.132705	-0.315863	-0.284624	-0.113867	-0.359119	-0.0984379	-0.122508	-0.151584	-0.424519	-0.339119	-0.256196	-0.426885	0.0810274	-0.4589	-0.416111	-0.308428	0.0213714	-0.0236473	-0.0641276	-0.0469864	-0.536517	-0.397959	-0.484985	-0.135402	-0.562021	-0.683723	0.282946	-0.183601	-0.0939116	-0.414597	-0.602219	-0.366314	-0.3091	-0.265401	-0.41523
TCGA-HC-7212-01A-11R-2118-07	TCGA-HC-7212	0	870	7	NA	WT	m6A_C2	m6A_S2	14.0091	9.52814	High	-0.264489	-0.0649124	0.111621	0.489485	0.277354	0.443467	-0.275852	-0.0414368	0.391738	-0.174392	0.14132	0.1065	-0.0766655	-0.171374	0.289337	-0.315284	0.374987	-0.472614	-0.410756	-0.0551836	-0.08463	0.369933	-0.0665443	0.221904	0.251833	0.243375	0.244475	0.458387	0.544565	-0.0765203	-0.155274	-0.145194	0.041858	-0.125504	0.155023	-0.282421	-0.252689	-0.0419574
TCGA-HC-A8D0-01A-11R-A36G-07	TCGA-HC-A8D0	0	775	7	T1c	WT	m6A_C2	m6A_S2	-2.46872	-9.19669	Low	-0.212335	-0.0393773	-0.437646	-0.302171	0.162517	-0.181952	0.0853185	0.155561	-0.140984	-0.159698	-0.428535	-0.10203	-0.221434	-0.153715	-0.634652	0.146047	-0.569428	0.0018148	0.0605346	0.0747616	0.0278153	-0.173869	0.0239062	-0.302649	-0.425168	-0.374904	0.219908	0.339272	0.443776	0.27215	0.0824233	-0.082369	-0.192631	0.239697	-0.159502	0.118597	-0.0465276	-0.182966
TCGA-2A-A8VT-01A-11R-A37L-07	TCGA-2A-A8VT	0	1373	9	T2c	WT	m6A_C3	m6A_S2	17.6517	27.4906	High	-0.341256	-0.35969	-0.147987	0.299749	0.230367	0.262618	-0.211842	0.302558	0.220386	-0.253124	0.0451277	-0.191951	-0.300823	-0.428087	-0.220674	-0.348359	0.165636	0.530835	0.154871	-0.172555	-0.333701	0.0779082	-0.262265	0.00152014	0.175695	-0.194244	0.305299	0.0710656	0.272559	-0.529891	-0.273081	-0.325985	-0.360276	-0.167118	-0.252408	-0.215385	-0.10169	-0.0950943
TCGA-HC-7079-01A-11R-1965-07	TCGA-HC-7079	1	380	7	T3a	WT	m6A_C1	m6A_S2	-13.2592	-2.29827	High	0.643388	0.146211	-0.480942	-0.056711	0.0112047	0.101163	0.637812	-0.504207	-0.131749	0.176785	-0.101338	-0.523079	-0.0840039	-0.0941547	-0.570824	-0.0787043	-0.548371	0.650579	0.675523	0.073671	0.0971499	0.110488	0.483948	-0.539458	-0.292364	-0.437917	-0.108868	-0.705364	-0.689788	0.365183	0.628726	-0.162364	-0.55352	-0.744483	-0.397047	-0.318319	0.0468055	-0.170059
TCGA-KC-A4BR-01A-32R-A32Y-07	TCGA-KC-A4BR	1	1022	9	T2	WT	m6A_C1	m6A_S1	-7.28526	-20.7486	Low	0.538056	0.306787	-0.116828	-0.236958	0.107516	0.144243	0.158578	-0.449765	-0.444123	0.0878856	0.0588342	-0.203442	-0.0247014	-0.105514	-0.413783	0.572073	-0.629392	-0.393225	-0.122072	0.294022	0.0277115	0.0245405	-0.0190631	-0.329131	-0.30378	-0.368865	-0.512335	-0.451454	-0.213554	0.483027	0.16497	-0.0541933	-0.321666	-0.437038	-0.273634	-0.0821856	-0.044187	0.0726141
TCGA-HC-7080-01A-11R-1965-07	TCGA-HC-7080	1	894	7	T2a	WT	m6A_C3	m6A_S3	-0.733002	56.5956	High	-0.59836	-0.498101	-0.41667	-0.434378	-0.527341	-0.58735	-0.539414	-0.179498	-0.409597	-0.58077	-0.399378	-0.346905	-0.403741	-0.441502	-0.335751	-0.487264	-0.374815	-0.471698	-0.541349	-0.425097	-0.492449	-0.333531	-0.552987	-0.163364	-0.379458	-0.4357	-0.398516	-0.416316	-0.178501	-0.655357	-0.602228	-0.370151	-0.327418	-0.224091	-0.347004	-0.521352	-0.39397	-0.233434
TCGA-EJ-5501-01A-01R-1580-07	TCGA-EJ-5501	0	1365	7	T2b	WT	m6A_C1	m6A_S2	-10.6467	-19.1913	Low	-0.019824	0.231694	0.181469	0.357822	0.224531	0.318795	0.0740164	0.0436232	0.237535	0.117362	0.188684	0.0517639	0.298231	0.25319	-0.120074	0.385719	0.200793	0.177188	0.0459186	0.396018	0.39288	0.413259	0.115899	0.144401	0.164195	0.125881	0.199591	-0.142043	0.294843	0.364225	0.110062	0.0636026	0.0285277	-0.301796	0.208884	-0.0100086	0.255072	0.188157
TCGA-HC-8213-01A-11R-A29R-07	TCGA-HC-8213	0	589	6	NA	WT	m6A_C2	m6A_S2	-3.40837	-20.6539	Low	-0.507933	-0.352895	-0.336783	-0.527599	-0.269191	-0.484893	-0.410982	-0.048803	-0.46775	-0.290543	-0.444477	0.00163502	-0.341027	-0.232064	0.109298	-0.46827	0.327566	-0.453209	-0.432516	-0.568095	-0.490399	-0.434231	-0.351282	0.139648	-0.277418	0.0875739	-0.348401	0.527051	0.360345	-0.596791	-0.463056	-0.0680198	0.11601	0.485059	-0.0995638	0.150011	-0.205295	-0.258395
TCGA-HC-7744-01A-11R-2118-07	TCGA-HC-7744	0	531	7	NA	Mu	m6A_C3	m6A_S2	-0.183913	3.8654	High	-0.356421	-0.133311	0.298428	0.397727	0.0903516	0.0872362	-0.176026	0.281697	0.565226	-0.189607	-0.0602302	0.27358	0.0574727	0.145658	0.324092	-0.2692	0.525443	-0.473203	-0.407445	-0.113352	-0.00727932	0.103898	-0.237508	0.420167	0.238664	0.429389	0.646311	0.633009	0.658758	-0.414307	-0.277484	0.0756262	0.224215	0.421806	0.360239	0.288009	0.0526497	0.0886793
TCGA-HC-7747-01A-11R-2118-07	TCGA-HC-7747	0	748	7	T2b	WT	m6A_C1	m6A_S1	-13.9531	-35.717	Low	0.232314	0.263233	0.419551	-0.507825	0.0440965	0.137864	0.530992	0.0466011	-0.38743	0.378998	-0.0871154	0.221969	0.208669	0.383611	0.197543	0.0437017	0.140319	0.460049	0.498155	0.125918	0.475165	0.0542423	0.435089	-0.129626	-0.131711	0.215741	-0.385634	0.0460069	-0.0149996	0.115655	0.47336	0.239043	0.143073	0.104441	0.238396	0.459961	0.364631	0.250212
TCGA-ZG-A8QW-01A-11R-A37L-07	TCGA-ZG-A8QW	0	94	9	T3a	WT	m6A_C2	m6A_S1	-8.02959	15.3094	High	0.406858	0.293803	0.156166	-0.0748707	-0.0640274	-0.0562861	0.424148	0.304646	0.159275	0.25266	-0.0450013	0.269383	0.119587	0.310664	-0.328256	0.346616	-0.377982	0.453131	0.463568	0.186786	0.0750738	-0.311837	0.284454	0.0979782	-0.0376761	0.3135	0.363808	0.216902	0.405364	0.418875	0.369426	0.399549	0.196368	0.494088	0.403083	0.466886	0.325923	0.337043
TCGA-CH-5746-01A-11R-1580-07	TCGA-CH-5746	0	731	7	NA	WT	m6A_C3	m6A_S2	11.9365	-11.4572	Low	-0.320629	-0.331317	-0.349845	0.215591	0.405358	0.0287779	-0.34566	-0.0746793	0.237024	-0.18086	0.217126	-0.225279	0.032113	-0.0416953	0.22963	-0.31074	0.24488	-0.465913	-0.501389	-0.2888	0.0668662	0.0135975	-0.368916	0.167954	-0.150393	-0.166701	0.203959	0.231946	-0.0652174	-0.535787	-0.395138	-0.233064	-0.0881444	-0.319533	-0.180603	-0.395175	-0.0856539	-0.330895
TCGA-G9-6384-01A-11R-1789-07	TCGA-G9-6384	0	765	7	T1c	WT	m6A_C1	m6A_S1	3.30658	-34.6022	Low	0.530211	0.375178	0.391833	0.373251	0.405177	0.61292	0.501421	-0.370249	-0.00109386	0.370329	0.369509	0.041522	0.438912	0.274694	0.500205	0.37007	0.452054	0.253879	0.340873	0.39407	0.479841	0.632588	0.364864	0.0709677	0.239528	0.0368319	-0.224941	-0.296243	-0.441004	0.432326	0.468011	0.062305	-0.0541963	-0.446336	0.0443966	-0.263265	0.283909	0.113788
TCGA-G9-6367-01A-11R-1789-07	TCGA-G9-6367	0	1222	9	T2b	Mu	m6A_C1	m6A_S1	-19.8795	-63.048	Low	-0.00155444	0.358318	0.437975	-0.392885	-0.00686158	-0.0749562	-0.104907	-0.327115	-0.550736	0.156789	0.300323	0.301573	0.319127	0.347614	0.314043	0.519069	0.207036	0.0566354	-0.0226143	0.280232	0.530444	0.255971	0.0700878	-0.285808	-0.0431018	-0.0821796	-0.604531	-0.635194	-0.732006	0.279218	-0.131763	0.289249	0.389667	0.129365	0.0798582	0.102078	0.16866	0.0748672
TCGA-YL-A8HO-01A-11R-A36G-07	TCGA-YL-A8HO	1	1068	7	NA	Mu	m6A_C3	m6A_S3	-12.5249	2.30519	High	-0.106143	-0.0740919	-0.235865	-0.295653	-0.220298	-0.397062	0.0223195	-0.117844	-0.143478	-0.105009	0.101598	-0.130659	-0.229223	-0.0723304	-0.502457	0.281397	-0.578349	-0.100109	0.0345589	0.0839701	0.187428	-0.236055	0.114802	-0.567434	-0.376155	-0.462191	-0.00489762	-0.527917	-0.447224	0.314272	0.22305	-0.0129013	-0.204401	-0.259932	-0.323078	-0.137855	-0.0615897	-0.18127
TCGA-KK-A6DY-01A-12R-A311-07	TCGA-KK-A6DY	0	4295	7	T1c	WT	m6A_C3	m6A_S2	9.40452	20.6549	High	0.546001	0.0220559	-0.0973306	-0.202682	0.0271133	0.126264	0.384544	-0.019372	-0.306712	0.0996963	-0.139918	-0.349242	-0.102239	-0.147258	-0.38307	-0.39255	-0.103691	0.209983	0.272094	-0.243742	-0.0975247	-0.330709	0.0691447	-0.211741	-0.0363865	-0.266162	-0.311672	-0.0201235	0.0436976	-0.344632	0.369296	-0.210599	-0.37127	-0.438461	-0.287955	-0.157296	-0.00570997	-0.0805632
TCGA-KK-A6E0-01A-11R-A311-07	TCGA-KK-A6E0	1	941	9	T2b	WT	m6A_C3	m6A_S3	-3.908	29.8287	High	-0.484007	-0.229461	0.143334	-0.193584	-0.481726	-0.503434	-0.37108	0.229578	0.128171	-0.309427	-0.115339	0.251485	-0.116305	-0.00242688	0.221283	-0.350276	0.157152	-0.262208	-0.325629	-0.331874	-0.31157	-0.374752	-0.265315	0.197364	0.022949	0.399687	0.281005	0.267209	0.525474	-0.514704	-0.438338	0.100569	0.279119	0.475404	0.0626835	0.21532	-0.0773651	0.149749
TCGA-CH-5767-01A-11R-1789-07	TCGA-CH-5767	0	458	7	NA	Mu	m6A_C1	m6A_S1	0.821112	-25.3399	Low	0.112823	-0.180382	0.0941316	-0.438995	-0.511697	-0.259095	-0.41298	-0.429417	-0.430041	-0.280521	-0.330968	0.0438652	0.0189939	-0.109657	0.37003	-0.339372	0.328949	-0.570462	-0.484775	-0.442009	-0.45615	-0.349173	-0.387086	0.218961	-0.235418	0.105914	-0.42392	-0.256048	-0.424339	-0.411625	-0.26831	0.025621	0.109872	-0.0465799	-0.0493779	-0.231054	-0.199652	-0.164892
TCGA-EJ-5531-01A-01R-1580-07	TCGA-EJ-5531	0	1273	7	T2b	Mu	m6A_C1	m6A_S1	-3.94267	-34.8802	Low	0.241184	0.34734	0.480803	0.435424	0.288829	0.312367	0.539352	0.120647	0.41134	0.404833	0.495469	0.376035	0.486198	0.46125	0.472738	0.394312	0.535539	0.528814	0.552024	0.494267	0.593338	0.205119	0.485917	0.231369	0.40078	0.416939	0.455962	-0.0799777	-0.216768	0.367192	0.518044	0.42721	0.415401	0.0758616	0.432083	0.358206	0.306762	0.326257
TCGA-VN-A88K-01A-11R-A352-07	TCGA-VN-A88K	0	776	8	T1c	WT	m6A_C3	m6A_S2	-2.49979	7.83547	High	-0.112068	-0.0287191	-0.296494	-0.183102	0.328266	0.035836	-0.266003	0.117469	-0.200212	-0.0781227	-0.0405952	-0.113736	-0.300652	-0.344003	-0.145741	-0.049732	-0.410153	0.037148	-0.251936	-0.128648	-0.390882	-0.109904	-0.270863	0.102953	-0.0808041	-0.124074	-0.165175	0.416485	0.470846	0.140083	-0.267144	-0.164347	-0.0908229	0.210967	-0.132445	0.0251817	-0.0581288	0.0830219
TCGA-EJ-5506-01A-01R-1580-07	TCGA-EJ-5506	0	1381	8	T3b	WT	m6A_C2	m6A_S1	5.40962	-22.8254	Low	-0.34997	-0.062999	0.07355	0.165973	0.0713985	0.337111	-0.355261	-0.179096	-0.0466725	-0.121088	-0.0622354	-0.0610373	-0.0264999	-0.0353674	0.180187	-0.187737	0.452846	0.329576	0.0918355	-0.00504939	0.256935	-0.0709238	-0.163657	-0.210838	0.0217021	-0.0926959	-0.233955	-0.355956	-0.600687	-0.373795	-0.214991	-0.132892	-0.031834	-0.288587	-0.150965	-0.266574	-0.0932843	-0.33796
TCGA-XQ-A8TA-01A-11R-A36G-07	TCGA-XQ-A8TA	1	146	10	T3a	WT	m6A_C3	m6A_S2	19.9193	250.97	High	-0.622529	-0.226385	-0.115087	0.0545448	-0.21878	-0.459144	-0.56203	0.16728	0.531179	-0.498844	-0.527758	-0.353073	-0.437733	-0.265096	-0.644013	-0.436982	-0.479667	-0.643506	-0.632155	-0.442884	-0.430704	-0.375097	-0.512224	0.00174186	-0.206184	0.0819521	0.655754	0.455031	0.451662	-0.601677	-0.593537	-0.272304	-0.276544	0.00748214	-0.0030158	-0.240988	-0.253841	-0.128792
TCGA-FC-A5OB-01A-11R-A29R-07	TCGA-FC-A5OB	0	680	9	T3a	WT	m6A_C3	m6A_S2	13.7234	-14.2444	Low	-0.513047	-0.332101	0.218685	-0.135007	-0.400276	-0.229841	-0.50412	0.271316	0.2796	-0.264583	-0.227584	0.165189	-0.290956	-0.291813	0.484122	-0.503039	0.487001	-0.653018	-0.590449	-0.503472	-0.46361	-0.317594	-0.371373	0.375435	0.155676	0.424573	0.442326	0.558105	0.453751	-0.604778	-0.543189	-0.0856878	0.396492	0.553679	-0.0295496	0.0451012	-0.2468	-0.0920348
TCGA-KC-A7F6-01A-11R-A33R-07	TCGA-KC-A7F6	0	263	7	T1c	WT	m6A_C3	m6A_S2	0.478385	23.9273	High	-0.0679339	-0.203704	-0.34985	-0.269245	0.165402	-0.308714	-0.173289	0.130791	0.0336141	-0.178274	-0.0788355	-0.2107	-0.114329	-0.053371	-0.423464	-0.013849	-0.600689	-0.354897	-0.301749	-0.182487	-0.390828	-0.43867	-0.346493	-0.131916	-0.225798	-0.283811	0.0367991	0.359504	0.493008	-0.299267	-0.316231	-0.211168	-0.216439	0.248162	-0.164912	-0.074224	-0.0547512	0.12235
TCGA-KK-A7B4-01A-11R-A32O-07	TCGA-KK-A7B4	1	637	9	T3b	Mu	m6A_C3	m6A_S2	2.35837	69.203	High	-0.447702	-0.283653	0.0341784	0.112727	-0.0201158	-0.22997	-0.368936	0.211573	0.440299	-0.252097	-0.131022	-0.091248	-0.400924	-0.246635	-0.44558	-0.352125	-0.468566	-0.0558087	-0.133578	-0.241593	-0.274104	-0.416962	-0.284419	0.0999434	-0.0165295	0.185315	0.526927	0.463467	0.502318	-0.368452	-0.320718	-0.278371	-0.0427213	0.208272	0.0381458	0.0997792	-0.220773	-0.0573625
TCGA-G9-6366-01A-11R-2118-07	TCGA-G9-6366	0	1947	7	T1c	Mu	m6A_C1	m6A_S2	-13.0616	-33.7642	Low	-0.480373	-0.174204	0.158284	-0.540521	-0.342906	-0.387014	-0.449524	0.0752222	-0.549035	-0.159077	-0.133045	0.303767	0.0101312	0.0376735	0.164249	-0.2359	0.543788	-0.145057	-0.244649	-0.270883	-0.387662	-0.327673	-0.242435	0.262099	-0.00561706	0.246681	-0.518366	-0.0627169	0.147892	-0.461992	-0.356211	0.25649	0.312935	0.456338	0.256874	0.0447144	-0.135629	0.0824813
TCGA-KK-A59X-01A-11R-A29R-07	TCGA-KK-A59X	1	2233	9	T3a	Mu	m6A_C3	m6A_S3	-6.30282	22.5116	High	-0.17055	0.075374	0.356033	-0.27884	-0.560178	-0.466879	-0.404423	0.0633348	0.0856265	-0.0046204	-0.18895	0.188376	-0.143112	0.0535535	0.11105	-0.147351	-0.0924676	0.160511	-0.0239421	-0.20792	-0.384402	-0.425375	-0.112509	-0.130718	-0.0531948	0.335947	0.326974	0.149181	-0.15521	0.0880009	-0.183462	0.156078	0.420433	0.464926	0.232182	0.422407	0.0257687	0.132333
TCGA-V1-A8ML-01A-11R-A37L-07	TCGA-V1-A8ML	0	448	7	T2b	WT	m6A_C3	m6A_S3	-8.82069	-12.6629	Low	-0.409154	-0.138629	-0.0976719	-0.527355	-0.440696	-0.499722	-0.492186	-0.0340142	-0.443038	-0.341671	-0.403739	0.174946	-0.216998	-0.11505	-0.108169	0.210494	-0.346121	-0.548051	-0.493976	-0.178667	0.0185588	0.0215484	-0.337334	-0.0196642	-0.314057	-0.071887	-0.449001	0.0120467	0.29348	0.157667	-0.435341	0.060076	0.148015	0.411267	-0.0569357	0.226868	-0.206119	0.00716699
TCGA-KK-A8IB-01A-11R-A36G-07	TCGA-KK-A8IB	0	83	9	T2a	Mu	m6A_C1	m6A_S3	-9.41282	22.8124	High	0.38143	0.0850441	0.188721	-0.474494	0.0249756	-0.395548	0.302121	0.0512671	-0.0924761	0.152197	-0.140814	0.0332895	0.0920995	0.149532	-0.403659	0.0978664	-0.589108	0.095909	0.264615	-0.0961108	-0.22593	-0.423697	0.100369	-0.11545	-0.186613	0.0742429	0.0118596	0.303636	0.642499	0.214373	0.400494	0.195647	0.0879563	0.312912	0.0901057	0.258318	0.143854	0.260603
TCGA-EJ-5516-01A-01R-1580-07	TCGA-EJ-5516	0	1889	7	T2b	WT	m6A_C1	m6A_S2	10.7077	-19.3175	Low	0.382655	0.225575	0.0989986	0.274745	0.0338932	0.48887	0.4554	-0.269832	0.191584	0.312216	0.2738	0.106939	0.0839869	0.11922	0.484344	0.0646511	0.603915	0.443251	0.510176	0.14142	0.228153	0.473619	0.435945	0.0601448	0.0475663	0.255943	0.0794289	-0.0463799	-0.534993	0.488178	0.469892	0.127892	0.173203	-0.174464	0.0499585	-0.13241	0.022758	-0.0349422
TCGA-VP-A879-01A-11R-A352-07	TCGA-VP-A879	1	728	9	T1c	WT	m6A_C1	m6A_S1	-6.55364	-20.4498	Low	-0.377756	-0.0329887	-0.288773	-0.145652	0.360276	-0.147068	-0.378413	-0.342177	-0.528439	-0.196341	0.0466835	-0.14718	0.00503444	-0.0604725	-0.415129	0.379921	-0.398917	-0.566104	-0.513453	0.228903	0.200753	0.141547	-0.331045	-0.386851	-0.319482	-0.546254	-0.593472	-0.642891	-0.653009	0.135429	-0.434489	-0.0914553	-0.277111	-0.400454	-0.256801	-0.33008	-0.117434	-0.327989
TCGA-EJ-A6RC-01A-11R-A32O-07	TCGA-EJ-A6RC	0	873	7	T1c	WT	m6A_C1	m6A_S1	-10.2357	-37.1659	Low	0.15386	0.13446	-0.315049	-0.17995	0.234694	-0.240001	0.300856	-0.159425	-0.415591	0.17377	0.165914	-0.154754	0.0936124	0.148638	-0.436442	0.615426	-0.519782	0.396188	0.36176	0.332673	0.342721	0.0963328	0.251279	-0.50023	-0.210296	-0.49087	-0.430251	-0.592541	-0.54857	0.485359	0.272669	0.0641003	-0.214924	-0.291661	-0.0674099	0.168107	0.0943806	-0.0506512
TCGA-G9-6342-01A-11R-1965-07	TCGA-G9-6342	0	1696	6	T2c	WT	m6A_C1	m6A_S2	-7.10276	-21.4486	Low	-0.0808726	0.0137375	0.0379533	-0.261369	0.330877	-0.00276818	-0.292308	0.0908178	-0.328464	-0.0652943	0.241454	0.25108	0.110081	0.151461	0.00834092	0.154952	0.209131	-0.457964	-0.426738	0.0181926	0.340399	-0.0198388	-0.190372	0.2151	0.264628	0.175801	-0.342108	-0.00161032	0.0213914	-0.244709	-0.326108	0.153808	0.192358	0.18819	0.0747209	0.170049	0.0851162	0.246266
TCGA-EJ-A7NK-01A-12R-A352-07	TCGA-EJ-A7NK	0	476	7	T3a	WT	m6A_C1	m6A_S1	-9.43096	-13.1951	Low	-0.329775	-0.083352	0.0441656	-0.375057	0.0676278	-0.253187	-0.332117	-0.362644	-0.530915	-0.185214	-0.0740163	-0.290709	-0.0848996	0.0499348	-0.397484	0.327181	-0.497221	0.302917	-0.0562306	0.052619	0.266312	-0.173448	-0.306992	-0.592085	-0.421026	-0.511879	-0.58475	-0.700715	-0.686254	-0.209519	-0.380436	-0.136101	-0.206517	-0.525474	-0.384513	-0.181576	-0.00723201	-0.339919
TCGA-KK-A8I5-01A-11R-A36G-07	TCGA-KK-A8I5	0	3096	7	T2a	WT	m6A_C3	m6A_S2	-0.31759	-12.1461	Low	0.248668	0.183468	-0.0918559	-0.398472	-0.186839	0.0015574	-0.0320089	-0.0995551	-0.423726	0.176907	-0.104372	0.0821418	0.0879144	0.0762412	0.0331483	0.146807	-0.148503	0.0233663	-0.020518	-0.079785	-0.314905	0.0417533	0.00274017	0.123687	-0.0347038	0.177112	-0.500201	0.323838	0.258852	0.360832	-0.0264599	0.184693	0.154549	0.341372	0.147183	0.430234	0.0548495	0.310981
TCGA-VP-A876-01A-11R-A352-07	TCGA-VP-A876	0	3333	8	T1c	WT	m6A_C3	m6A_S2	7.88172	20.3078	High	-0.380805	-0.392337	-0.396621	0.14729	-0.106679	-0.219889	-0.458266	0.289135	0.421245	-0.309195	-0.301411	-0.256738	-0.298714	-0.23688	-0.167322	-0.488172	-0.2001	-0.572317	-0.548995	-0.486328	-0.486419	-0.286751	-0.48781	0.123	-0.19346	-0.111485	0.539854	0.535711	0.494127	-0.585412	-0.522915	-0.288993	-0.187444	0.101961	-0.214565	-0.225712	-0.224264	-0.263189
TCGA-YJ-A8SW-01A-11R-A37L-07	TCGA-YJ-A8SW	0	148	9	T1c	Mu	m6A_C3	m6A_S3	14.6378	29.3619	High	-0.395928	-0.142051	0.158173	0.228727	-0.284325	0.0237046	-0.41599	-0.159162	0.403377	-0.222061	0.0348807	-0.156085	-0.0892784	-0.127709	0.36379	-0.261906	0.0130089	-0.429921	-0.380149	-0.2279	-0.204679	-0.283694	-0.316568	0.0467387	-0.0862686	0.0570381	0.347373	0.0157556	0.0420342	-0.479195	-0.325351	-0.0936715	-0.108075	-0.152343	-0.143117	-0.0908301	-0.0767237	-0.0264146
TCGA-G9-6365-01A-11R-1789-07	TCGA-G9-6365	0	1363	7	T2a	Mu	m6A_C2	m6A_S2	-8.53466	-37.6631	Low	0.153156	0.256741	-0.0249469	-0.221025	0.347824	0.17457	0.162179	0.128904	-0.289814	0.261638	0.356664	0.211449	0.152049	0.300677	-0.397209	0.506022	-0.255949	-0.128531	0.0882228	0.23167	0.383013	0.187133	0.214698	-0.181185	0.101604	0.0720106	-0.121852	0.364649	0.381685	0.589253	-0.0139765	0.121705	0.168194	0.449763	0.275155	0.320349	0.131056	0.0529298
TCGA-2A-A8VO-01A-11R-A37L-07	TCGA-2A-A8VO	0	1701	6	T1c	WT	m6A_C3	m6A_S1	-8.15817	-5.64818	Low	-0.257849	-0.245034	-0.142626	-0.502812	-0.523232	-0.558604	-0.245898	-0.093962	-0.494327	-0.201383	-0.362488	-0.286973	-0.266294	-0.194386	-0.381717	0.351233	-0.525813	-0.176429	-0.235024	-0.377135	-0.358388	-0.462939	-0.280426	-0.406183	-0.449435	-0.423519	-0.48998	-0.404111	-0.0906595	-0.161295	-0.34922	-0.159483	-0.127629	-0.0723692	-0.281519	-0.100129	-0.142559	-0.236665
TCGA-EJ-7789-01A-11R-2118-07	TCGA-EJ-7789	0	1105	7	T1c	Mu	m6A_C3	m6A_S3	21.2828	74.7108	High	-0.65983	-0.469944	-0.474933	-0.0793422	-0.373734	-0.530901	-0.674518	-0.234321	0.303847	-0.573106	-0.351636	-0.389197	-0.509929	-0.499078	-0.376221	-0.520205	-0.327776	-0.663871	-0.608993	-0.479247	-0.45796	-0.473968	-0.510792	-0.25285	-0.492904	-0.188835	0.412744	0.112218	0.191388	-0.627024	-0.566659	-0.446183	-0.330675	-0.116525	-0.369034	-0.485873	-0.523308	-0.396043
TCGA-V1-A8WN-01A-11R-A37L-07	TCGA-V1-A8WN	0	924	6	T2a	WT	m6A_C3	m6A_S1	2.73819	-18.5073	Low	0.239838	0.130093	0.308933	0.294848	0.238346	0.41425	0.0919037	-0.375367	-0.148831	0.25548	0.0512547	-0.17384	0.148032	0.0321836	0.416294	0.279311	0.318458	0.251529	0.19761	0.230147	0.335179	0.330535	-0.0168111	-0.241256	0.0613445	-0.176346	-0.373238	-0.484813	-0.643989	0.0368043	0.106832	-0.126898	-0.0702775	-0.489551	-0.112288	-0.00859828	-0.022036	-0.115947
TCGA-HI-7168-01A-11R-2118-07	TCGA-HI-7168	1	2505	9	T1c	Mu	m6A_C3	m6A_S2	-7.76477	1.1019	High	0.295575	0.266022	-0.0744791	-0.0728799	0.0734249	0.213007	-0.275598	-0.104375	0.0563627	0.142533	0.0140809	-0.176853	-0.0853738	0.0271145	-0.439745	0.420535	-0.393168	-0.493297	-0.350861	0.145834	-0.0382172	0.0457425	-0.07921	-0.39868	-0.202974	-0.329443	0.0228547	-0.353782	-0.241623	0.557018	-0.0893139	-0.151499	-0.324312	-0.225536	-0.238608	-0.0827178	0.0367685	0.00277867
TCGA-EJ-7785-01A-11R-2118-07	TCGA-EJ-7785	0	1177	7	T2b	WT	m6A_C1	m6A_S1	10.0472	-27.031	Low	0.399887	0.183151	-0.131599	0.536228	0.552544	0.475372	0.428975	-0.219563	0.324913	0.293641	0.267491	-0.00574687	0.333883	0.226034	0.375304	0.358313	0.350714	0.225879	0.376841	0.448697	0.392399	0.511979	0.456911	0.121458	0.234432	-0.106225	0.139068	-0.353831	-0.341804	0.449123	0.484204	-0.00532268	-0.117898	-0.519393	0.0665952	-0.346144	0.0559572	-0.057019
TCGA-CH-5753-01A-11R-1580-07	TCGA-CH-5753	0	31	9	NA	Mu	m6A_C3	m6A_S2	16.8261	22.6542	High	0.432431	-0.279225	-0.385373	0.0625699	-0.422199	-0.00319867	-0.016448	-0.386184	0.0121313	-0.175184	-0.365955	-0.485948	-0.259726	-0.36526	0.0392575	-0.507714	0.164423	0.607794	0.424822	-0.383892	-0.325386	-0.411448	-0.229562	0.0680209	-0.0340682	-0.231971	-0.0625586	-0.221223	-0.363606	-0.534379	0.150847	-0.414541	-0.408736	-0.536714	-0.431946	-0.500315	-0.193917	-0.305338
TCGA-EJ-7797-01A-11R-2263-07	TCGA-EJ-7797	0	983	7	T1c	WT	m6A_C3	m6A_S1	0.0107198	-18.2052	Low	-0.0339117	-0.0138856	-0.0172623	-0.0531735	0.328847	-0.0540365	0.0988638	0.0470228	-0.238395	-0.0951477	0.391543	-0.223732	0.142632	-0.0235649	0.418499	-0.116646	0.342269	0.32646	0.223759	-0.0136628	0.0946515	0.0789367	0.0552022	0.31772	0.178772	0.104427	-0.336552	0.337376	0.318216	-0.27696	0.0597992	-0.0558625	-0.314899	-0.4631	-0.0544495	-0.144418	0.0642822	-0.194099
TCGA-HC-7230-01A-11R-2118-07	TCGA-HC-7230	0	1001	7	NA	WT	m6A_C3	m6A_S2	10.7238	-7.67106	Low	-0.13174	-0.12242	0.165043	0.386079	0.188418	0.101881	-0.433692	0.344563	0.477509	-0.128607	0.198749	0.0668508	-0.109602	-0.0551672	0.316124	-0.373656	0.354768	-0.545365	-0.497678	-0.251363	-0.210467	-0.06567	-0.261218	0.561216	0.195445	0.315757	0.469255	0.622874	0.62601	-0.480529	-0.4002	-0.192429	0.0219651	0.111977	0.267745	0.231778	-0.154835	0.121585
TCGA-J9-A52B-01A-11R-A26U-07	TCGA-J9-A52B	1	57	9	T3b	WT	m6A_C3	m6A_S2	-9.1737	65.5288	High	-0.181043	-0.0426598	-0.172754	0.0683972	0.000600555	-0.191291	-0.0820101	0.331386	0.169235	-0.105528	0.0745372	-0.0933124	-0.177555	-0.118069	-0.343622	0.120778	-0.384559	0.318447	0.144994	0.0608859	-0.123039	0.311783	0.0251625	-0.324983	-0.0620283	-0.179145	0.323222	0.219143	0.0664017	0.0990132	-0.0824991	-0.0291344	-0.191737	0.285539	0.031419	0.118601	-0.0743076	0.123893
TCGA-EJ-5511-01A-01R-1580-07	TCGA-EJ-5511	0	1476	7	T2b	Mu	m6A_C1	m6A_S2	3.92152	-18.295	Low	-0.438002	-0.180193	-0.28194	0.0841729	0.215754	0.147111	-0.234582	-0.18852	-0.209869	-0.171042	-0.0438626	-0.175437	0.0612505	-0.148118	-0.0266484	0.267244	0.217629	-0.328298	-0.326506	-0.0532938	-0.270094	-0.116616	-0.150961	0.205112	-0.129548	-0.239332	-0.410759	-0.234672	0.129611	-0.0712075	-0.24583	-0.209384	-0.308161	-0.435251	-0.209522	-0.396624	-0.141755	-0.275418
TCGA-EJ-5527-01A-01R-1580-07	TCGA-EJ-5527	0	1778	7	T2a	Mu	m6A_C2	m6A_S2	16.4598	-5.96684	Low	0.442784	0.299095	-0.0648053	0.337653	0.284532	0.587329	0.46229	-0.222583	0.183082	0.316656	0.389665	0.0420841	0.319575	0.132353	0.393187	0.0658944	0.549609	0.201418	0.369252	0.222035	0.386127	0.556271	0.429756	0.0619276	0.195174	0.236069	0.0421091	0.112344	-0.362998	0.492253	0.512638	-0.0717874	-0.035551	-0.189305	0.0583012	-0.232812	0.108099	-0.0889032
TCGA-YL-A8S9-01A-11R-A37L-07	TCGA-YL-A8S9	1	1006	9	NA	WT	m6A_C3	m6A_S3	4.91397	11.4675	High	-0.507036	-0.45734	-0.269865	0.0266213	-0.335295	-0.413395	-0.625614	-0.107324	0.247111	-0.445747	-0.145528	-0.003968	-0.196161	-0.199697	0.165275	-0.528348	0.0214083	-0.678764	-0.658734	-0.48377	-0.473186	-0.441497	-0.510466	0.155783	-0.105314	-0.0110774	0.3699	0.274874	0.405602	-0.635576	-0.554795	-0.219056	-0.0435515	0.261325	-0.261268	-0.259603	-0.336562	-0.295437
TCGA-CH-5791-01A-11R-1580-07	TCGA-CH-5791	1	396	7	NA	Mu	m6A_C3	m6A_S2	15.9887	6.63986	High	-0.106917	-0.115358	0.303245	0.368368	0.186953	0.267629	0.187657	0.216007	0.384408	0.159235	0.229956	-0.0487204	0.00567738	-0.00163766	0.13805	-0.337952	0.322177	0.220231	0.227699	-0.00199527	-0.0688896	0.135784	0.190992	0.21895	0.349623	0.354003	0.333344	0.221679	-0.00665532	-0.0535878	0.227908	-0.187514	-0.0765622	-0.000866795	0.154784	-0.0987812	0.101064	-0.00606008
TCGA-FC-7708-01A-11R-2118-07	TCGA-FC-7708	0	864	7	T1c	WT	m6A_C1	m6A_S1	-2.8318	-26.5821	Low	0.422253	0.371549	0.0399808	0.0796181	0.261353	0.447223	0.552087	-0.392069	-0.364008	0.358639	0.20051	-0.00166501	0.290777	0.212035	0.129596	0.35266	0.383354	0.368269	0.409269	0.436524	0.45944	0.440915	0.453814	-0.0778302	0.0726981	-0.0046631	-0.478398	-0.451738	-0.542767	0.550344	0.477736	0.169025	-0.0443817	-0.457297	0.0667985	-0.0166329	0.104958	0.145498
TCGA-ZG-A8QY-01A-11R-A37L-07	TCGA-ZG-A8QY	0	404	9	T2c	WT	m6A_C1	m6A_S3	-8.94987	11.2257	High	-0.157208	0.0726928	0.0415585	0.113632	-0.118846	-0.0143021	-0.35429	0.24074	0.0628244	-0.210609	0.11275	0.222097	-0.0590028	0.0310103	-0.0772989	0.362671	-0.214839	-0.234498	-0.301359	0.190978	-0.0151155	0.180715	-0.303557	-0.240659	-0.07908	-0.0985857	0.334886	-0.0314619	-0.0787824	0.37617	-0.332514	0.16533	0.281009	0.466594	0.0211797	0.0941499	0.0976507	0.0582533
TCGA-EJ-7328-01A-31R-2118-07	TCGA-EJ-7328	0	842	7	T1c	WT	m6A_C3	m6A_S2	-1.27621	-10.1789	Low	0.0421752	-0.120168	-0.544659	-0.203591	0.0937122	-0.0507768	0.42094	-0.0864471	-0.404343	-0.0216333	-0.262854	-0.375934	-0.187735	-0.223047	-0.549457	0.119912	-0.520232	0.378665	0.412212	0.12334	0.146907	0.268269	0.220184	-0.415531	-0.266288	-0.52579	-0.357216	-0.177533	-0.0636722	0.245501	0.29892	-0.236921	-0.42591	-0.42535	-0.378343	-0.308961	-0.106616	-0.215601
TCGA-EJ-5510-01A-01R-1580-07	TCGA-EJ-5510	0	1887	7	T1c	WT	m6A_C1	m6A_S2	-4.14958	-14.2546	Low	0.175533	0.301957	-0.0969333	0.156911	0.0685756	0.293099	0.325057	0.032786	-0.0318606	0.328554	0.368163	0.238779	0.420717	0.346724	0.249384	0.300813	0.380372	0.565877	0.511331	0.382228	0.387016	0.494939	0.456333	0.191825	0.439359	0.0411295	-0.177905	-0.0110854	-0.108522	0.335738	0.409642	0.136216	-0.0231598	-0.109145	0.161515	-9.95267e-05	0.281734	0.215125
TCGA-EJ-5498-01A-01R-1580-07	TCGA-EJ-5498	0	1720	7	T2c	WT	m6A_C1	m6A_S1	4.29985	-45.5232	Low	0.533493	0.395051	0.225119	0.245552	0.195069	0.581436	0.494733	-0.420888	-0.0357041	0.439905	0.37701	0.0686774	0.336715	0.235304	0.383219	0.376949	0.423499	0.409749	0.459958	0.374791	0.512162	0.444739	0.494362	-0.115684	0.189525	0.138735	-0.185488	-0.106078	-0.531542	0.555416	0.525985	0.0588482	-0.0376394	-0.265929	0.0847094	-0.0712426	0.158557	0.0111786
TCGA-KK-A6E6-01A-11R-A311-07	TCGA-KK-A6E6	0	3447	9	T2b	WT	m6A_C2	m6A_S2	-3.24106	-15.2069	Low	0.475136	0.129453	0.0989536	-0.267962	0.0565405	0.255974	0.356972	0.0342414	-0.205909	0.245918	0.0752918	0.0120532	-0.1598	-0.0409981	-0.0844804	0.048132	0.0556764	0.289038	0.337408	0.0890834	0.0836912	0.115908	0.261035	-0.24201	0.0269934	0.0723815	-0.0307195	0.188479	-0.0178974	0.494148	0.323919	-0.0434924	-0.0275588	0.261246	0.0846635	0.129714	0.167589	0.118322
TCGA-VN-A88N-01A-11R-A36G-07	TCGA-VN-A88N	0	766	7	T1c	WT	m6A_C3	m6A_S3	-3.96733	8.77389	High	-0.431985	-0.35438	0.143824	-0.170998	-0.236011	-0.389607	-0.510521	0.247222	0.0490915	-0.338128	-0.148819	-0.100735	-0.274671	-0.172629	0.0435825	-0.419643	0.0335003	-0.555839	-0.472193	-0.383509	-0.217562	-0.389861	-0.425705	0.00714126	0.0263988	-0.0179744	0.174315	-0.16886	-0.299105	-0.566805	-0.522369	-0.170897	0.0657088	0.115526	-0.131554	0.0934493	-0.0829381	-0.140329
TCGA-2A-A8VL-01A-21R-A37L-07	TCGA-2A-A8VL	0	621	6	NA	Mu	m6A_C3	m6A_S1	-12.0141	-23.9579	Low	-0.188397	-0.169395	0.277653	-0.626234	-0.435378	-0.387094	-0.47341	-0.451085	-0.671327	-0.270687	-0.303244	-0.301478	-0.376837	-0.240422	0.086289	-0.167109	-0.363994	-0.447041	-0.466195	-0.416722	-0.000460744	-0.344045	-0.4328	-0.494445	-0.518407	-0.312013	-0.695702	-0.599415	-0.703806	-0.424572	-0.52088	0.00607599	-0.058227	-0.174602	-0.340379	-0.10959	-0.328461	-0.286496
TCGA-EJ-5526-01A-01R-1580-07	TCGA-EJ-5526	1	537	8	T1c	WT	m6A_C3	m6A_S2	16.1438	-3.6237	High	0.0958468	0.0832861	0.111026	0.307972	-0.0889536	0.34964	0.177218	-0.195007	0.377351	0.12101	-0.0307593	-0.165403	-0.0238331	-0.120151	0.360019	-0.162429	0.488241	0.341424	0.339239	0.0458818	0.076372	0.324953	0.242718	-0.0708799	0.0774644	0.065929	0.242592	-0.0142334	-0.566206	0.297685	0.333328	-0.139944	-0.169371	-0.509495	-0.14731	-0.375779	-0.173868	-0.262046
TCGA-G9-6333-01A-12R-1965-07	TCGA-G9-6333	0	2465	7	T1c	WT	m6A_C1	m6A_S1	-9.96271	-23.7574	Low	0.546875	0.226684	0.367813	-0.421552	-0.216048	0.0996117	0.255719	-0.270524	-0.475746	0.201481	0.0339315	0.0764315	0.2471	0.225083	0.345476	0.292082	-0.258614	0.316099	0.307938	0.147176	0.170896	-0.065108	-0.0471071	-0.211041	0.0809716	-0.0187581	-0.544203	-0.586256	-0.532998	0.222804	0.244538	0.263104	0.101978	-0.127467	-0.105545	0.139258	0.218573	0.241709
TCGA-KC-A7FA-01A-21R-A33R-07	TCGA-KC-A7FA	0	598	7	T2c	Mu	m6A_C3	m6A_S3	-6.47317	11.466	High	-0.185052	-0.190536	-0.325706	-0.57483	-0.368671	-0.544503	-0.271423	-0.172408	-0.519626	-0.305663	-0.453109	-0.194739	-0.462045	-0.423518	-0.44657	-0.250276	-0.436081	-0.262945	-0.338991	-0.429897	-0.463174	-0.35492	-0.327583	-0.228417	-0.396788	-0.370643	-0.476279	-0.254545	0.102076	-0.371753	-0.313313	-0.190438	-0.212847	-0.0218648	-0.19182	-0.166545	-0.405194	-0.120553
TCGA-HC-7736-01A-11R-2118-07	TCGA-HC-7736	0	1103	7	T2b	WT	m6A_C1	m6A_S1	0.0794162	-14.5947	Low	0.53815	0.142376	0.070456	0.423422	0.316049	0.457218	0.319639	-0.423421	0.247474	0.241684	0.0842399	-0.105932	0.345577	0.164827	0.0843654	0.0794528	0.0228061	-0.140404	0.0706215	0.3116	0.138841	0.310092	0.224236	-0.00305593	0.00461788	-0.0873788	0.146772	-0.401542	0.0251391	0.326502	0.432265	-0.0424418	-0.205492	-0.550033	0.00586527	-0.192362	0.0508935	-0.025124
TCGA-VP-A878-01A-31R-A352-07	TCGA-VP-A878	1	98	9	T1c	WT	m6A_C3	m6A_S1	-6.66603	1.28873	High	0.307398	0.111135	-0.275731	-0.244128	-0.0210029	-0.0666571	0.422912	0.0771278	-0.363253	0.0950335	0.106362	-0.0252482	0.183622	0.193625	-0.0643322	0.319265	-0.436202	0.16443	0.300832	0.294749	0.139745	-0.0196801	0.349279	-0.163808	-0.0455789	-0.317856	-0.28877	-0.455886	-0.113634	0.384132	0.342432	0.33685	-0.0813661	-0.156462	-0.0687626	0.038827	0.190404	0.170208
TCGA-YL-A8HL-01A-11R-A36G-07	TCGA-YL-A8HL	0	1565	9	NA	WT	m6A_C3	m6A_S2	3.17497	18.4339	High	-0.378758	-0.210623	0.279852	0.154827	-0.0584317	0.0851768	-0.465189	0.0929785	0.0655352	-0.275642	-0.0760087	-0.00647137	-0.275858	-0.323914	0.182144	-0.393025	0.308252	-0.47672	-0.520347	-0.139717	-0.335934	-0.126289	-0.416802	0.13631	0.0579334	0.0388165	-0.0283523	0.0865455	-0.277136	-0.46205	-0.511078	-0.210052	0.147356	0.081562	-0.0661819	0.116263	-0.250431	-0.11053
TCGA-J9-A8CP-01A-11R-A352-07	TCGA-J9-A8CP	0	386	7	T2a	WT	m6A_C1	m6A_S3	-6.37776	11.2155	High	0.167116	0.00878955	-0.0195494	-0.284317	-0.172501	-0.0739935	-0.0615563	0.142765	-0.381223	0.117028	0.0240431	0.0743772	-0.137336	-0.105524	-0.117476	-0.0414688	-0.134943	-0.125414	-0.0956609	0.0163124	-0.14282	0.3071	-0.0677876	-0.0741293	-0.0446896	-0.15587	-0.442958	-0.229339	-0.484704	0.380575	-0.0150281	0.166303	0.115627	0.319496	-0.0550267	0.0982662	0.0229677	0.0655682
TCGA-G9-6351-01A-21R-1965-07	TCGA-G9-6351	0	2048	7	T1c	WT	m6A_C1	m6A_S1	-14.1467	-32.939	Low	-0.162247	0.0610472	0.477181	-0.54439	-0.113496	-0.151702	-0.238453	-0.250279	-0.611631	-0.0335755	-0.0107993	0.0869535	0.0429889	0.193171	0.479113	0.210576	0.0759203	-0.470888	-0.441176	-0.136077	0.147514	-0.214213	-0.135851	-0.171054	-0.303587	-0.0207482	-0.659164	-0.520605	-0.494471	-0.0704256	-0.356411	0.278718	0.197163	-0.0570253	0.0526103	0.086139	-0.0406158	0.0771464
TCGA-EJ-5532-01A-01R-1580-07	TCGA-EJ-5532	0	1828	7	T1c	WT	m6A_C1	m6A_S1	9.73112	-28.9162	Low	-0.336956	-0.0480581	0.207736	0.270145	-0.199144	0.061309	-0.154332	0.0592805	0.292267	-0.00511406	-0.0764465	0.405032	0.136631	0.0161529	0.495526	0.035458	0.535615	-0.0327328	-0.0369687	0.032836	0.0511436	0.0252632	0.0722083	0.427419	0.315097	0.498883	0.198061	0.265228	0.442435	0.0910297	0.0343601	0.30752	0.40383	0.353742	0.1802	0.0910359	0.0304921	0.0405728
TCGA-EJ-5525-01A-01R-1580-07	TCGA-EJ-5525	1	546	9	T3a	WT	m6A_C3	m6A_S2	23.0213	23.403	High	0.0917333	0.0849513	-0.146805	0.483216	0.211224	0.590008	0.0603954	0.112948	0.596952	-0.00922903	0.24191	0.0331718	-0.0639271	-0.115965	0.0715811	-0.15539	0.318048	-0.491175	-0.286318	0.0803	-0.0389229	0.168746	0.137034	0.178911	-0.0585506	0.232776	0.625407	0.599985	0.561627	0.533223	0.169364	-0.176683	-0.113053	-0.00508681	0.0436147	-0.0863649	-0.0222242	-0.0182474
TCGA-EJ-A65F-01A-21R-A311-07	TCGA-EJ-A65F	1	75	9	T3b	WT	m6A_C2	m6A_S2	8.15662	13.7445	High	0.0511543	-0.185174	-0.320943	0.145033	0.188859	0.141567	-0.229396	0.200664	0.053342	-0.0749409	-0.0255201	-0.0833707	-0.339472	-0.397553	-0.284216	-0.350727	-0.0761736	-0.162191	-0.0643331	-0.214982	-0.355862	0.171832	-0.146549	-0.0953572	-0.0748136	-0.357932	0.100869	0.240541	-0.0459756	-0.0489791	0.0194285	-0.248102	-0.179525	0.127858	-0.328833	-0.25714	-0.126456	-0.311155
TCGA-KK-A8I4-01A-11R-A36G-07	TCGA-KK-A8I4	1	1162	7	T2c	WT	m6A_C3	m6A_S2	1.02297	12.8744	High	0.44565	0.0653561	-0.361927	-0.218468	0.206745	-0.0238721	0.51207	-0.0520189	-0.211324	0.211959	0.262309	-0.33256	-0.042593	-0.0139291	-0.497772	0.277532	-0.437526	0.483372	0.537559	0.298211	0.123585	0.0676421	0.330652	-0.187181	-0.0600527	-0.203664	-0.0590663	-0.349972	-0.300184	0.481721	0.494046	-0.0936644	-0.379273	-0.405072	-0.183686	-0.0590105	0.101905	0.0737431
TCGA-KK-A8IA-01A-11R-A36G-07	TCGA-KK-A8IA	0	1931	9	T3b	Mu	m6A_C3	m6A_S2	11.0752	52.2666	High	-0.553757	-0.330564	0.0548355	-0.0748046	-0.210777	-0.381489	-0.548525	0.376113	0.381465	-0.451909	-0.201822	-0.129463	-0.449439	-0.41301	-0.358747	-0.472492	-0.0940309	-0.31038	-0.434852	-0.444177	-0.468644	-0.412085	-0.492884	0.224452	0.0276983	0.122358	0.489386	0.357622	0.468184	-0.525051	-0.527289	-0.37032	-0.0904973	0.27488	-0.132919	-0.175468	-0.359787	-0.114781
TCGA-VN-A88I-01A-11R-A352-07	TCGA-VN-A88I	0	269	8	T1c	Mu	m6A_C1	m6A_S2	-15.3584	-18.4808	Low	0.307145	0.226002	-0.430913	-0.315091	0.270673	-0.024215	0.23729	-0.243427	-0.510815	0.0890043	0.145965	-0.237394	-0.0639032	-0.0452032	-0.657052	0.579139	-0.636022	0.0677634	0.173564	0.363747	0.25498	0.114905	0.189107	-0.542797	-0.273415	-0.55306	-0.499309	-0.626378	-0.61073	0.573818	0.205171	-0.163389	-0.349788	-0.378528	-0.211274	-0.0714347	0.0628823	-0.053309
TCGA-CH-5788-01A-11R-1580-07	TCGA-CH-5788	0	821	7	NA	WT	m6A_C3	m6A_S3	13.0229	28.0601	High	-0.402566	-0.042253	0.0905604	0.20212	-0.0319358	-0.0507991	-0.282433	0.130994	0.535986	-0.130771	-0.0970098	0.0850682	0.110667	0.095087	0.370242	-0.286747	0.149916	-0.362197	-0.320373	-0.219103	-0.293666	-0.138364	-0.230595	0.318596	0.107856	0.463784	0.66292	0.615869	0.680129	-0.283174	-0.281248	-0.0489512	0.220216	0.235384	0.285111	-0.257138	-0.102747	0.0989094
TCGA-KK-A7AU-01A-11R-A32O-07	TCGA-KK-A7AU	1	207	9	T2b	Mu	m6A_C3	m6A_S2	2.35913	44.8076	High	-0.636854	-0.427912	-0.226617	-0.295758	-0.184281	-0.521562	-0.597326	0.155811	-0.0127916	-0.49739	-0.194662	-0.339564	-0.523695	-0.510284	-0.367012	-0.48844	-0.290007	-0.481831	-0.595465	-0.404042	-0.520103	-0.225818	-0.467906	-0.0269951	-0.128504	-0.173937	0.0731782	0.293925	0.333237	-0.683821	-0.641244	-0.234027	-0.150812	0.251826	-0.277708	-0.190123	-0.449747	-0.231557
TCGA-CH-5740-01A-11R-1580-07	TCGA-CH-5740	0	31	7	NA	Mu	m6A_C1	m6A_S2	2.20641	-6.01497	Low	-0.256585	-0.214197	0.0406936	-0.0137284	-0.16686	-0.0749546	0.0405392	0.193824	0.292933	-0.0851925	-0.287384	0.0126767	-0.144721	-0.0288344	-0.0691487	-0.415875	0.27756	0.0840039	0.101139	-0.403376	-0.309993	-0.141166	-0.0961215	-0.0828342	-0.136217	0.100432	0.438662	0.510104	0.381614	-0.393511	-0.156267	-0.0608569	0.290394	0.31698	0.0990952	0.166893	-0.0972834	-0.0777457
TCGA-HC-8266-01A-11R-2263-07	TCGA-HC-8266	0	473	8	NA	Mu	m6A_C2	m6A_S3	0.969399	8.64822	High	0.307081	0.0267784	-0.22319	0.0283745	0.108176	-0.0234576	0.533905	-0.0739365	0.241252	0.159102	0.0704589	-0.252389	-0.0722827	-0.0440809	-0.46102	-0.00126968	-0.324144	0.733468	0.680537	0.26901	0.37654	0.0608238	0.453856	-0.227979	-0.148111	-0.309967	0.189561	-0.450215	-0.513735	0.153536	0.514533	0.0531732	-0.340363	-0.495281	-0.27894	-0.0149493	0.160356	-0.0416492
TCGA-KC-A4BV-01A-31R-A26U-07	TCGA-KC-A4BV	1	1328	9	T2	Mu	m6A_C3	m6A_S2	8.9191	30.2927	High	-0.0836365	-0.042204	-0.188886	0.380688	0.377981	0.395158	0.13971	0.0527038	0.381307	0.14659	0.353477	-0.147414	-0.257157	-0.250679	-0.335342	0.123869	0.0212549	0.484505	0.417689	0.230238	0.0209009	0.289732	0.156526	-0.233497	0.404551	-0.100826	0.257668	0.232245	-0.25565	0.375779	0.142059	-0.159797	-0.224705	-0.160746	-0.0982373	-0.0952334	0.0430604	-0.00856208
TCGA-XJ-A9DI-01A-11R-A37L-07	TCGA-XJ-A9DI	0	1461	9	T2b	WT	m6A_C3	m6A_S2	4.22291	8.77649	High	0.342446	0.0316862	-0.461369	0.0496032	0.297302	0.154163	0.406554	-0.0616645	-0.206148	0.239701	0.211887	-0.39962	-0.0715434	-0.123791	-0.578049	0.17602	-0.542036	0.579556	0.524564	0.235885	0.264592	0.0199332	0.251264	-0.450001	-0.294532	-0.508039	-0.122402	-0.473574	-0.453118	0.3084	0.318236	-0.209452	-0.468861	-0.543264	-0.293583	-0.245761	0.277647	-0.0316223
TCGA-HC-A4ZV-01A-11R-A26U-07	TCGA-HC-A4ZV	0	23	9	T2c	Mu	m6A_C3	m6A_S3	1.06188	73.5492	High	0.00595171	-0.159123	-0.364218	-0.0487416	-0.319066	-0.274161	-0.21509	-0.117682	0.3149	-0.0802645	-0.172804	-0.324521	-0.268835	-0.280304	-0.428395	-0.3771	-0.52069	-0.283528	-0.0691987	-0.203394	-0.238506	-0.343083	-0.152989	-0.307984	-0.282171	-0.233763	0.432036	0.0511801	0.0567783	0.0651018	-0.0162579	-0.2878	-0.38057	-0.318487	-0.286039	-0.257752	-0.177024	-0.108979
TCGA-KC-A7FE-01A-12R-A33R-07	TCGA-KC-A7FE	0	352	7	T1c	WT	m6A_C1	m6A_S1	-11.2888	-38.2818	Low	0.000898466	0.178521	-0.395355	-0.173454	0.0901494	-0.0623182	-0.00532847	0.0673133	-0.48296	0.095967	0.215873	0.0757571	-0.00431348	0.0239563	-0.447087	0.615811	-0.435911	-0.179109	-0.0946301	0.31247	0.26843	0.0838415	0.000227669	-0.39586	-0.176182	-0.429504	-0.394284	-0.514832	-0.447185	0.474989	-0.117238	0.0520369	0.0684416	0.131729	-0.0732766	0.0406869	0.171841	-0.040712
TCGA-G9-7521-01A-11R-2263-07	TCGA-G9-7521	0	942	8	T3a	WT	m6A_C3	m6A_S1	2.71889	-7.0996	Low	0.434125	0.311528	0.19703	0.218018	-0.112121	0.490964	0.403969	0.024572	0.372133	0.371329	0.173369	0.167527	0.0746849	0.00817429	0.432533	0.291394	0.53468	0.683911	0.642817	0.219489	0.0401153	0.0631554	0.487657	0.314624	0.485589	0.468092	0.277414	0.182651	-0.290165	0.484425	0.460497	0.108321	0.210728	0.194767	0.244644	0.424355	0.184555	0.255728
TCGA-EJ-A8FN-01A-11R-A352-07	TCGA-EJ-A8FN	0	329	7	T2c	Mu	m6A_C3	m6A_S1	-9.77855	-30.1602	Low	-0.249593	-0.0505113	-0.216182	-0.339243	-0.221724	-0.551332	-0.040861	-0.0951116	-0.432195	-0.143372	-0.225481	0.309929	-0.107711	-0.140192	-0.279506	0.548472	-0.301437	-0.270792	0.00846812	-0.03268	-0.2822	-0.216573	-0.0588967	-0.193877	-0.00820519	-0.0951435	-0.39342	-0.385759	-0.248741	-0.0958032	-0.0692734	0.116813	0.225859	0.460952	-0.046603	0.317409	-0.194687	-0.0978998
TCGA-EJ-5499-01A-01R-1580-07	TCGA-EJ-5499	0	1415	7	T2b	WT	m6A_C2	m6A_S2	11.2206	-5.19135	High	0.221854	0.186606	-0.00983664	0.425683	0.471471	0.440527	0.48558	0.38514	0.644529	0.41759	0.42315	0.35943	0.297323	0.257418	0.203987	-0.00137296	0.489594	0.432382	0.51187	0.256276	0.31458	0.257601	0.410471	0.371209	0.395615	0.456323	0.673574	0.721802	0.592643	0.261137	0.448721	0.138219	0.267596	0.515798	0.319414	0.393261	0.30967	0.315424
TCGA-EJ-8470-01A-11R-2403-07	TCGA-EJ-8470	0	1159	7	T2c	WT	m6A_C3	m6A_S3	13.438	11.2299	High	0.410836	-0.231065	-0.332357	-0.123633	-0.260312	-0.32984	0.462085	-0.143957	0.229693	-0.144099	-0.358948	-0.4109	-0.239512	-0.303669	-0.00230019	-0.501636	-0.148763	0.654444	0.630377	-0.34362	-0.129468	-0.345613	0.182146	-0.038152	-0.0813593	-0.0843591	0.340269	-0.177326	-0.406151	-0.418757	0.442841	-0.161235	-0.253975	-0.412485	-0.411047	-0.368318	-0.0892481	-0.19923
TCGA-FC-7961-01A-11R-A29R-07	TCGA-FC-7961	0	469	9	T1c	WT	m6A_C3	m6A_S3	6.85758	10.7911	High	-0.145194	0.105515	0.297049	0.0299639	-0.318525	-0.00196923	0.078462	0.249762	0.450839	0.0752749	0.215584	0.237399	-0.0359433	0.0467948	0.0922258	0.192601	0.325202	0.0546492	0.102731	0.179239	-0.178674	-0.129786	0.218349	0.2284	0.208877	0.326707	0.559215	0.135383	-0.319222	0.3993	0.100451	0.213592	0.192704	0.299695	0.215827	0.0447115	0.0958385	0.238359
TCGA-YL-A8HK-01A-11R-A36G-07	TCGA-YL-A8HK	1	1376	9	NA	Mu	m6A_C3	m6A_S2	7.07606	24.3976	High	0.363584	0.261276	-0.1659	0.330435	0.350329	0.383925	0.316554	-0.0949118	0.176672	0.147703	0.299212	-0.147169	-0.00240848	0.0352371	-0.362074	0.259188	-0.128015	-0.299373	-0.0359183	0.351602	0.101006	0.41221	0.171135	-0.0328067	-0.0838551	-0.0388997	0.113926	-0.243354	0.021519	0.472919	0.241789	-0.250178	-0.387452	-0.238185	0.103038	0.062073	-0.118216	0.0334928
TCGA-HC-7748-01A-11R-2118-07	TCGA-HC-7748	0	792	6	NA	WT	m6A_C1	m6A_S1	2.55673	-24.3706	Low	0.522984	0.269528	0.262763	0.453868	0.398462	0.596433	0.482827	-0.371166	-0.00269541	0.368238	0.271785	0.0190539	0.409521	0.234812	0.53031	0.268332	0.477098	0.551085	0.523138	0.386787	0.384504	0.494396	0.410473	0.183731	0.259332	0.203364	-0.294807	-0.390163	-0.467206	0.523697	0.530845	0.0999056	0.0966836	-0.456744	0.0855694	-0.174098	0.17247	0.0364266
TCGA-EJ-7317-01A-31R-2118-07	TCGA-EJ-7317	0	771	7	T1c	WT	m6A_C1	m6A_S1	-9.29336	-36.4707	Low	-0.47342	-0.053451	0.433169	0.0358085	-0.0449388	-0.310275	-0.474841	0.172892	-0.218914	-0.116303	0.307021	0.435081	0.150648	0.126572	0.559734	0.259012	0.423573	-0.607659	-0.555328	0.162926	0.072399	0.148983	-0.250498	0.304535	0.122059	0.218549	-0.205066	-0.188354	0.262499	-0.113017	-0.498421	0.244129	0.385918	0.278038	0.305843	0.245596	-0.0299449	0.148834
TCGA-SU-A7E7-01A-22R-A33R-07	TCGA-SU-A7E7	0	551	8	T2b	WT	m6A_C2	m6A_S2	3.43952	4.53121	High	0.541113	0.160276	-0.258117	0.196764	0.274918	0.363922	0.410407	-0.27369	-0.179986	0.239387	-0.125737	-0.376553	-0.0338938	-0.164422	-0.416254	-0.284844	-0.149948	0.498415	0.469912	0.0575476	0.341929	0.240023	0.168136	-0.0513393	-0.049633	-0.320684	-0.379326	-0.407827	-0.421116	-0.0200752	0.40553	-0.26038	-0.418869	-0.551613	-0.259804	-0.202557	0.161467	-0.0796753
TCGA-CH-5762-01A-11R-1580-07	TCGA-CH-5762	0	1339	7	NA	WT	m6A_C3	m6A_S2	19.27	-17.1805	Low	0.57359	0.116994	-0.387141	0.26725	0.216585	0.41702	0.433408	-0.145439	0.410125	0.246449	0.100704	-0.177496	0.145269	0.0297938	-0.0800108	-0.028326	0.20642	0.237319	0.419923	0.0591179	0.204227	0.0884998	0.276354	0.226626	0.160875	0.0247778	0.355139	0.226166	0.182603	0.248747	0.468527	-0.230102	-0.369313	-0.466447	-0.209023	-0.378581	0.0739382	0.0284548
TCGA-EJ-A65E-01A-11R-A29R-07	TCGA-EJ-A65E	0	417	7	T3b	WT	m6A_C3	m6A_S3	5.58697	24.574	High	-0.338851	-0.266254	0.170231	-0.316925	-0.486075	-0.425055	-0.49265	0.118383	0.173273	-0.369447	-0.177358	-0.0389801	-0.315106	-0.111579	0.240773	-0.460971	-0.04243	-0.439687	-0.429425	-0.418021	-0.0593573	-0.337723	-0.376236	-0.222676	-0.0736672	-0.0774919	0.311889	-0.107454	-0.26234	-0.528982	-0.502248	0.0117968	0.217012	0.311335	-0.116051	-0.381575	-0.109267	-0.230657
TCGA-CH-5772-01A-11R-1580-07	TCGA-CH-5772	0	486	9	NA	WT	m6A_C3	m6A_S1	7.96097	-2.2176	High	0.00852735	-0.06198	0.0846323	0.156385	-0.1382	0.404782	0.128811	0.225321	0.496752	0.201375	0.0652388	0.184883	-0.132797	0.00499696	0.455506	-0.163574	0.529741	0.354685	0.279721	-0.0761288	0.0783815	-0.00248225	0.210009	0.281808	0.175586	0.372164	0.450172	0.525753	0.142424	-0.0464861	0.0469847	0.106565	0.285218	0.467167	0.108214	0.136501	-0.0542195	0.159447
TCGA-HC-8216-01A-11R-A29R-07	TCGA-HC-8216	0	682	7	T2a	WT	m6A_C3	m6A_S1	6.56581	-3.66667	High	-0.218402	-0.269422	-0.319257	-0.150917	-0.385483	-0.201516	0.00902757	0.0399453	0.249008	-0.124902	-0.380277	-0.11508	-0.318493	-0.217865	0.125082	-0.376414	0.0710078	0.501565	0.35061	-0.362223	-0.220896	-0.483007	0.169913	-0.108008	-0.0767314	-0.0823813	0.321785	0.319706	-0.108026	-0.337594	0.194438	-0.113301	0.0470448	0.273995	-0.0706028	-0.114118	-0.187348	-0.0653758
TCGA-YL-A8SJ-01B-11R-A37L-07	TCGA-YL-A8SJ	1	752	9	NA	WT	m6A_C3	m6A_S2	0.35436	68.9176	High	-0.330328	-0.164046	-0.45758	0.313648	0.174636	0.26117	-0.379925	-0.133937	0.341162	-0.247038	-0.0894392	-0.449955	-0.368077	-0.343283	-0.548985	0.185152	-0.455073	-0.515948	-0.479531	0.0952157	-0.0360993	0.270003	-0.355777	-0.42132	-0.36286	-0.514848	0.324401	-0.0877782	-0.147467	0.43685	-0.387534	-0.351675	-0.529779	-0.500346	-0.328446	-0.496152	-0.213616	-0.314664
TCGA-J9-A8CK-01A-11R-A352-07	TCGA-J9-A8CK	0	321	9	T3a	Mu	m6A_C3	m6A_S2	-7.62073	12.7398	High	0.279467	0.351478	0.216224	-0.168717	0.0535155	0.0887732	-0.0143348	0.133612	0.02703	0.06542	-0.127455	0.0122204	-0.0454463	0.0884217	-0.389228	0.472155	-0.60768	-0.116248	-0.14125	0.199809	-0.0511867	0.0994297	-0.0357608	-0.272052	-0.317472	-0.244204	0.0341993	0.160452	0.179095	0.573077	0.00888076	0.133458	-0.0519919	0.295985	0.113682	0.157221	0.0768515	0.157606
TCGA-EJ-7792-01A-11R-2118-07	TCGA-EJ-7792	0	1396	7	T1c	WT	m6A_C1	m6A_S1	-8.29955	-55.0553	Low	0.351332	0.280836	-0.395352	0.196769	0.344539	0.307123	0.482394	-0.374147	-0.258054	0.277426	0.148626	0.130888	0.133042	0.0869608	-0.129083	0.633393	0.274457	0.340288	0.443334	0.389538	0.413514	0.323052	0.402963	0.123247	0.19182	0.000236943	-0.346168	-0.399584	-0.287969	0.581133	0.485422	0.182794	0.00988224	-0.220512	0.111	-0.063016	0.0316728	0.070499
TCGA-EJ-7784-01A-11R-2118-07	TCGA-EJ-7784	0	781	7	T2c	Mu	m6A_C3	m6A_S2	14.739	13.1094	High	-0.422255	-0.374474	-0.267489	0.362966	0.24344	-0.0443059	-0.24815	-0.0650558	0.332114	-0.252523	-0.0683676	-0.251839	-0.181706	-0.284459	0.0633032	-0.388664	0.108356	-0.280139	-0.300487	-0.289747	-0.155816	-0.170786	-0.331489	0.0393588	0.0978242	-0.122917	0.309182	0.0303017	0.226048	-0.533855	-0.26627	-0.311867	-0.240962	-0.331398	-0.188943	-0.44911	-0.24219	-0.244758
TCGA-YL-A8SR-01B-11R-A37L-07	TCGA-YL-A8SR	0	273	9	T1c	WT	m6A_C3	m6A_S3	1.06468	3.82728	High	-0.31191	-0.147991	0.0293064	-0.158838	-0.0595358	-0.142329	-0.255503	0.082629	-0.365899	-0.194413	0.0406376	0.198585	-0.19931	-0.248742	0.338079	-0.0814336	0.163594	-0.526827	-0.458959	-0.181736	-0.23807	0.0324601	-0.270692	0.169744	0.0221531	0.0264471	-0.359472	-0.137309	-0.295309	-0.29354	-0.393002	0.0349373	0.159207	0.166318	-0.232097	-0.0193861	-0.0801056	0.0807068
TCGA-J4-A83M-01A-11R-A352-07	TCGA-J4-A83M	1	521	7	T2c	Mu	m6A_C1	m6A_S2	-2.40615	11.7068	High	0.263022	-0.115197	-0.248934	-0.337341	-0.0470461	-0.125306	-0.0267394	-0.0836581	-0.478563	-0.0924233	-0.341026	-0.29425	-0.0388421	-0.136108	-0.319592	-0.22661	-0.532764	0.154623	0.0754401	-0.275893	-0.128073	-0.264856	-0.33864	-0.175635	-0.206712	-0.463766	-0.51924	-0.406325	0.243891	-0.352318	-0.00955205	-0.185633	-0.254596	-0.462217	-0.215969	-0.0743568	0.10242	-0.108317
TCGA-KK-A8IK-01A-11R-A36G-07	TCGA-KK-A8IK	0	2052	9	T1c	WT	m6A_C3	m6A_S3	-0.934669	42.4745	High	-0.558704	-0.499881	-0.246864	-0.377847	-0.523358	-0.63451	-0.559112	0.00989643	0.0243327	-0.450908	-0.408844	-0.256934	-0.365403	-0.273998	-0.227053	-0.501333	-0.368059	-0.619429	-0.601195	-0.515395	-0.517999	-0.630012	-0.519919	-0.26912	-0.368519	-0.19306	0.15746	-0.0144743	-0.0738464	-0.573506	-0.599461	-0.289646	-0.171515	0.0776102	-0.405557	-0.199728	-0.343879	-0.249538
TCGA-CH-5769-01A-11R-1580-07	TCGA-CH-5769	0	62	9	NA	Mu	m6A_C3	m6A_S2	-3.41837	15.3886	High	0.378343	0.273645	0.334527	0.309454	-0.266582	0.237821	0.204292	-0.0913997	0.565318	0.229333	-0.131415	0.180289	-0.0414524	0.159802	-0.00894748	0.0398575	0.0996907	-0.156309	-0.00847448	0.12363	0.203245	-0.191175	0.112306	0.209463	0.169173	0.458402	0.649974	0.590246	0.431322	0.336819	0.209255	0.013435	0.130483	0.3134	0.279514	0.369804	0.0673713	-0.0206495
TCGA-YL-A8SK-01B-21R-A37L-07	TCGA-YL-A8SK	0	1408	9	NA	WT	m6A_C3	m6A_S3	-2.60451	10.7509	High	0.495595	0.125038	-0.406836	-0.124373	0.0721865	0.0906796	0.37164	-0.128899	-0.369699	0.178133	0.125319	-0.38919	0.0483109	-0.0300864	-0.557135	0.183737	-0.553625	0.487481	0.477045	0.21568	0.384145	-0.0485488	0.0150192	-0.489291	-0.282026	-0.500663	-0.398447	-0.550795	-0.451031	0.237936	0.331641	-0.119905	-0.426907	-0.553005	-0.298883	-0.407533	0.246647	-0.214159
TCGA-EJ-7786-01A-11R-2118-07	TCGA-EJ-7786	0	1096	7	T1c	WT	m6A_C1	m6A_S1	-0.451903	-48.5288	Low	-0.387662	-0.0930007	0.266899	0.111645	-0.202438	-0.180668	-0.088975	-0.230768	-0.334649	-0.126767	-0.0535775	0.198831	0.155915	0.0386688	0.406322	0.494046	0.360606	-0.438278	-0.338593	0.0490341	0.116165	0.0246797	-0.133379	0.0765505	-0.0482629	0.0972498	-0.427725	-0.413089	-0.348001	0.0100182	-0.208708	0.150563	0.161629	-0.27849	0.101321	-0.146091	-0.162155	-0.20377
TCGA-VP-A875-01A-31R-A352-07	TCGA-VP-A875	0	2309	7	T2a	Mu	m6A_C3	m6A_S2	21.2479	52.0118	High	-0.555043	-0.515235	-0.46185	-0.120906	-0.279802	-0.415396	-0.581423	0.0551905	-0.0261104	-0.511997	-0.436936	-0.440946	-0.347638	-0.443575	-0.236719	-0.514248	-0.422529	-0.559557	-0.615643	-0.526393	-0.528021	-0.479977	-0.545008	-0.132972	-0.266989	-0.403404	0.0281836	0.389055	0.519616	-0.658499	-0.573789	-0.414638	-0.310279	-0.0998575	-0.384056	-0.460138	-0.413325	-0.372117
TCGA-EJ-A46D-01A-21R-A32Y-07	TCGA-EJ-A46D	0	626	8	T2c	WT	m6A_C1	m6A_S1	-6.92088	-10.3574	Low	-0.499999	-0.2085	-0.297106	-0.446213	0.105226	-0.523745	-0.44617	-0.183457	-0.568732	-0.381036	-0.25737	-0.0459148	-0.14257	-0.093325	-0.487374	0.0767565	-0.543214	-0.631823	-0.547797	-0.250451	0.046295	-0.335453	-0.358361	-0.452623	-0.457861	-0.496177	-0.527127	-0.504971	-0.194803	-0.380761	-0.487366	-0.10922	-0.0228207	0.122077	-0.194978	-0.285204	-0.282699	-0.272717
TCGA-G9-6363-01A-21R-1789-07	TCGA-G9-6363	0	1378	7	T2b	WT	m6A_C2	m6A_S2	-3.25603	-12.9642	Low	-0.211818	0.0717533	0.245611	-0.360451	-0.512053	-0.022014	-0.170008	0.121445	0.0867052	0.058619	-0.401948	0.16807	-0.270933	0.0598464	0.0285381	0.0713755	0.298765	-0.129766	-0.0596791	-0.248892	-0.448263	-0.592477	0.102543	0.198303	0.0367809	0.465299	0.353986	0.533602	-0.13112	0.137086	-0.107308	0.21767	0.399328	0.618203	0.22999	0.0793633	-0.0249474	0.0495634
TCGA-J4-A6G3-01A-11R-A311-07	TCGA-J4-A6G3	1	618	8	T2	WT	m6A_C3	m6A_S3	2.05102	21.7623	High	0.675835	0.425213	0.402496	0.389021	0.249523	0.430304	0.629259	0.0900427	0.521021	0.436975	0.358838	-0.00372868	0.351493	0.336623	-0.00524432	0.118563	0.0184506	0.543019	0.61386	0.380221	0.414495	0.0690118	0.486861	0.141671	0.218416	0.392785	0.559746	-0.132052	0.0357262	0.379441	0.609544	0.211531	-0.0654362	-0.339803	0.278227	0.119031	0.298061	0.310599
TCGA-KK-A7B3-01A-11R-A33R-07	TCGA-KK-A7B3	1	294	9	T3a	Mu	m6A_C3	m6A_S2	-9.47354	46.0424	High	-0.403462	-0.197412	-0.354479	-0.469155	-0.233409	-0.349269	-0.107368	-0.160119	-0.533954	-0.27756	-0.33461	-0.378545	-0.408607	-0.309758	-0.668332	-0.0396005	-0.544364	-0.169068	-0.215641	-0.159313	-0.0988787	-0.235893	-0.0126857	-0.343188	-0.34836	-0.44183	-0.522672	-0.455215	-0.450696	0.111797	-0.0684037	-0.0874661	-0.308517	-0.332621	-0.179133	-0.0569001	-0.251773	-0.197037
TCGA-YL-A8HJ-01A-11R-A36G-07	TCGA-YL-A8HJ	0	1611	9	NA	WT	m6A_C1	m6A_S2	-6.89371	-20.7088	Low	0.113412	0.122108	-0.467459	0.212688	0.315297	0.0328085	0.275891	-0.433103	-0.0970709	0.00147916	0.128105	-0.349147	-0.192321	-0.229126	-0.480916	0.619957	-0.531405	-0.0315787	0.136982	0.263531	0.133123	0.0442826	0.248355	-0.478318	-0.163991	-0.489005	-0.171405	-0.477491	-0.477833	0.53342	0.216118	-0.171948	-0.434649	-0.572023	-0.301846	-0.0647946	-0.0421841	-0.251639
TCGA-VN-A88R-01A-11R-A36G-07	TCGA-VN-A88R	1	512	8	T1c	Mu	m6A_C3	m6A_S3	-7.08963	33.344	High	-0.458236	-0.196574	-0.0447348	-0.462961	-0.446518	-0.510536	-0.375418	0.154486	-0.179803	-0.31176	-0.267101	0.150064	-0.245117	-0.14779	0.0189451	-0.274091	-0.226609	0.0542602	-0.190887	-0.182402	-0.480234	-0.4585	-0.267984	-0.0662143	-0.0939788	0.0691911	-0.0320886	0.0802865	0.23621	-0.283566	-0.401874	0.117025	0.209774	0.469308	0.000466856	0.0955054	-0.106354	0.0756215
TCGA-EJ-5530-01A-01R-1580-07	TCGA-EJ-5530	0	1832	7	T2c	WT	m6A_C2	m6A_S2	4.01452	-13.432	Low	-0.419208	-0.155828	0.0580313	0.45294	0.370444	0.322005	-0.17438	-0.135433	0.191284	-0.0275303	0.260112	-0.126419	-0.100073	-0.209664	0.216912	0.330772	0.389343	-0.591228	-0.507808	0.0816717	0.0733091	0.364104	-0.150198	0.18247	0.221463	0.05954	-0.0802936	0.0153554	0.200435	-0.0352574	-0.303177	-0.138468	-0.0956745	-0.490065	-0.0348924	-0.350106	-0.153685	-0.282706
TCGA-EJ-5521-01A-01R-1580-07	TCGA-EJ-5521	0	2279	7	T1c	WT	m6A_C1	m6A_S2	-16.0384	-18.3352	Low	-0.156683	0.276794	0.546144	-0.382247	-0.274449	-0.0588936	0.00926146	0.000872825	-0.396552	0.0480347	0.0516261	0.45482	0.188136	0.356108	0.0843508	0.238912	0.239589	-0.0839095	-0.0758947	0.133521	0.18666	-0.0697851	0.228572	-0.0917335	0.13041	0.385984	-0.351016	0.0451112	-0.26682	0.069342	0.0556451	0.339423	0.46366	0.561906	0.483507	0.513664	-0.0573977	0.203483
TCGA-KK-A6E5-01A-11R-A311-07	TCGA-KK-A6E5	0	2073	7	T1c	WT	m6A_C1	m6A_S1	-8.77195	-16.3726	Low	-0.49674	-0.308478	-0.010944	-0.533181	-0.143516	-0.503253	-0.277469	-0.00237065	-0.478208	-0.229722	-0.315857	-0.0628086	-0.093046	-0.131108	-0.226756	-0.316929	-0.446891	-0.36625	-0.274162	-0.284948	-0.145482	-0.500765	-0.205459	-0.0285985	-0.374778	-0.144992	-0.497754	-0.184546	0.176844	-0.414156	-0.246854	-0.00204839	-0.0440216	-0.0572871	-0.167349	-0.129859	-0.0606928	-0.165279
TCGA-HC-7213-01A-11R-2118-07	TCGA-HC-7213	1	170	9	T3b	Mu	m6A_C3	m6A_S2	4.52945	31.3606	High	0.31687	0.248516	0.343931	0.32016	0.250413	0.422316	0.348391	0.208047	0.490627	0.328354	0.354136	0.0704791	0.128436	0.193639	-0.030663	-0.108514	0.093375	0.459832	0.373178	0.204372	0.0493869	-0.00176759	0.25793	0.0664857	0.30454	0.357174	0.591526	0.405267	0.126195	0.199892	0.340386	-0.054462	0.0672128	0.202734	0.246063	0.310892	0.101317	0.250224
TCGA-EJ-5517-01A-01R-1580-07	TCGA-EJ-5517	0	1889	6	T1c	WT	m6A_C1	m6A_S1	7.58174	-40.2733	Low	0.126853	0.246996	0.264064	-0.0994619	-0.272461	0.226375	0.154912	-0.1142	-0.0967004	0.227633	0.0047784	0.3462	0.147311	0.156026	0.521047	0.273759	0.617551	0.164291	0.28157	-0.0442548	0.00709335	-0.00246365	0.365508	0.344039	0.207385	0.466106	-0.20132	0.228528	-0.257984	0.25435	0.270146	0.288183	0.338739	0.348772	0.144794	0.243431	-0.0889367	0.0213849
TCGA-CH-5751-01A-11R-1580-07	TCGA-CH-5751	1	365	10	NA	Mu	m6A_C3	m6A_S3	40.2737	180.053	High	0.128308	-0.163674	-0.50441	0.401727	-0.0976732	0.110796	0.221599	-0.0657108	0.631561	-0.0427739	-0.0438562	-0.380574	-0.335735	-0.37794	-0.288809	-0.37926	-0.159391	0.558565	0.547901	-0.132819	-0.0976937	-0.00217958	0.232151	-0.0927639	0.116942	0.0209038	0.671994	0.3265	0.363665	-0.175862	0.384572	-0.396609	-0.355387	-0.450093	-0.283231	-0.201664	-0.197676	-0.0618004
TCGA-HC-7820-01A-11R-2118-07	TCGA-HC-7820	0	747	7	NA	WT	m6A_C1	m6A_S1	-5.83414	-28.9207	Low	-0.612462	-0.377969	0.214771	-0.336611	-0.0248875	-0.541318	-0.331832	-0.127942	-0.52495	-0.331984	-0.2862	0.158077	-0.0235873	-0.0732011	0.278235	-0.1995	0.232906	0.201999	-0.12831	-0.300258	-0.238388	-0.162113	-0.366408	0.191428	-0.090857	-0.0409161	-0.56294	-0.279456	0.211522	-0.573274	-0.479602	0.0127442	0.109644	0.230416	-0.0604564	-0.368815	-0.31511	-0.292386
TCGA-J4-A6G1-01A-11R-A311-07	TCGA-J4-A6G1	0	769	8	T2b	WT	m6A_C2	m6A_S2	-6.75647	7.96462	High	0.359187	0.0649461	-0.460357	-0.0906064	-0.108398	-0.0946126	0.475201	-0.18314	0.24415	0.0948755	-0.200954	-0.365512	-0.124334	0.00693458	-0.553132	0.104411	-0.567884	0.394386	0.47945	0.163826	0.136346	-0.059952	0.385425	-0.435348	-0.146991	-0.29711	0.442574	-0.213414	-0.37477	0.328774	0.430259	-0.148303	-0.398706	-0.49148	-0.216403	-0.18944	0.0741508	-0.0623167
TCGA-EJ-5503-01A-01R-1580-07	TCGA-EJ-5503	0	1391	8	T2b	WT	m6A_C1	m6A_S1	-7.4243	-43.1508	Low	0.135852	0.19785	0.138408	0.106883	0.359787	0.224551	0.335518	-0.188924	-0.357221	0.240591	0.417807	0.0610739	0.364775	0.345291	0.14038	0.395588	0.0750013	0.281381	0.17604	0.447965	0.592615	0.274052	0.299473	-0.306541	0.080169	-0.149698	-0.453275	-0.59436	-0.577823	0.237867	0.242459	0.0988829	0.00314566	-0.420856	0.0660966	-0.0267505	0.0379392	-0.0565079
TCGA-YL-A8SA-01A-21R-A37L-07	TCGA-YL-A8SA	0	512	8	T2b	WT	m6A_C3	m6A_S2	-8.29351	13.1022	High	-0.321658	-0.288682	0.26099	-0.190538	-0.105424	-0.260569	-0.32048	-0.129978	-0.420966	-0.284048	-0.252237	-0.103482	-0.326141	-0.220136	-0.266594	-0.388583	0.1465	0.260152	-0.132659	-0.379759	-0.384618	-0.232648	-0.283601	0.139857	-0.0481781	-0.00208484	-0.488723	-0.449238	-0.604054	-0.560218	-0.388418	-0.0944977	-0.10793	-0.221866	-0.199881	0.0206133	-0.230745	-0.214455
TCGA-J4-A6M7-01A-11R-A31N-07	TCGA-J4-A6M7	0	512	7	T2	WT	m6A_C3	m6A_S2	2.96125	-10.7278	Low	-0.499471	-0.250177	-0.158929	0.21999	0.212948	-0.0334478	-0.504886	0.166348	0.0994556	-0.20837	0.0928178	0.129915	-0.200616	-0.191318	0.20836	0.0884076	0.154325	-0.683044	-0.652339	-0.133348	-0.163636	0.142228	-0.347757	0.149186	0.088745	-0.0280187	0.177029	0.546591	0.492205	-0.161304	-0.559782	-0.142441	0.130846	0.277106	-0.0437349	-0.0902689	-0.260751	-0.269233
TCGA-KK-A8IG-01A-11R-A36G-07	TCGA-KK-A8IG	0	2505	7	T2a	Mu	m6A_C3	m6A_S1	-7.38679	-17.849	Low	0.297905	0.0711746	-0.0521187	-0.451264	-0.387121	-0.0323625	-0.0326799	-0.187291	-0.476753	0.0114446	0.0404972	0.0161417	-0.0634067	-0.0864508	-0.166708	0.564701	-0.413186	-0.470667	-0.15662	0.1549	-0.129321	-0.128453	-0.0291347	-0.369945	-0.10831	-0.134428	-0.428836	-0.218698	-0.390278	0.433868	0.127248	0.0582807	0.041874	0.144752	-0.199532	0.128074	-0.0825688	0.0133839
TCGA-HC-7821-01A-12R-2118-07	TCGA-HC-7821	0	956	8	NA	WT	m6A_C1	m6A_S2	-2.81775	17.5228	High	0.120201	0.041087	0.262527	0.303129	0.237821	0.381284	0.247642	-0.234929	0.20081	-0.00301622	0.215967	-0.179152	-0.150659	-0.205839	0.131955	-0.131139	0.162509	0.361846	0.23706	0.164289	-0.134215	0.390338	0.197965	0.108447	0.145232	0.0321993	-0.233944	-0.336522	-0.206652	0.37279	0.354014	-0.0331404	-0.161711	-0.383768	-0.101298	-0.144552	-0.172428	-0.0301264
TCGA-Y6-A8TL-01A-21R-A37L-07	TCGA-Y6-A8TL	0	992	6	T2a	Mu	m6A_C1	m6A_S1	-7.18186	-14.3915	Low	-0.334743	-0.154548	0.133904	-0.450292	-0.440295	-0.510783	-0.354773	-0.0809986	-0.445196	-0.227342	-0.213358	0.00453037	-0.119374	0.017569	0.0505252	0.136447	-0.377492	-0.427302	-0.436783	-0.1386	-0.290552	-0.0639699	-0.367851	-0.100691	-0.332214	-0.207678	-0.458265	-0.298255	0.247069	-0.0667401	-0.445965	0.13707	0.116796	0.0280688	-0.0543735	0.0917574	-0.254065	-0.155482
TCGA-HC-8256-01A-11R-2263-07	TCGA-HC-8256	0	860	7	NA	Mu	m6A_C2	m6A_S1	-4.35346	-12.5248	Low	-0.614513	-0.379683	0.0217606	-0.145866	-0.444247	-0.579412	-0.479322	0.151087	0.147659	-0.450151	-0.366229	0.252942	-0.12959	-0.11861	0.319452	-0.458197	0.472656	0.134329	-0.169607	-0.408195	-0.162358	-0.343036	-0.361742	0.389791	0.0038338	0.352739	0.236582	0.374036	0.623131	-0.615286	-0.497771	0.11925	0.367504	0.559808	0.108539	-0.117471	-0.194058	-0.066519
TCGA-HC-8265-01A-11R-2263-07	TCGA-HC-8265	0	483	8	NA	Mu	m6A_C1	m6A_S3	-7.76145	31.2015	High	-0.179203	-0.297071	-0.395599	-0.476349	-0.349102	-0.43948	-0.279468	-0.31849	-0.348323	-0.204119	-0.290259	-0.278313	-0.302165	-0.237216	-0.400967	-0.3047	-0.574609	0.229846	0.0752554	-0.254018	-0.32642	-0.380873	-0.304705	-0.212145	-0.362594	-0.361018	-0.332749	-0.199918	-0.0512029	-0.376463	-0.187268	-0.181838	-0.311433	-0.281029	-0.335775	-0.172124	-0.0693512	-0.00597231
TCGA-HI-7171-01A-12R-2118-07	TCGA-HI-7171	1	1329	9	T3a	Mu	m6A_C3	m6A_S2	5.5919	9.69312	High	-0.428967	-0.317489	-0.377837	0.102339	-0.0976172	-0.0819652	-0.406655	0.122625	0.359501	-0.300178	-0.228358	-0.0358636	-0.303166	-0.32013	-0.289462	-0.36618	-0.242826	-0.594548	-0.540765	-0.361599	-0.47086	-0.439207	-0.333298	0.307094	0.123223	0.0471887	0.357174	0.509946	0.517918	-0.373213	-0.463769	-0.212568	-0.099369	0.182405	-0.144233	-0.188504	-0.305579	-0.0790272
TCGA-CH-5794-01A-11R-1580-07	TCGA-CH-5794	0	882	7	NA	WT	m6A_C2	m6A_S2	-1.27844	10.5325	High	0.213118	0.125738	0.0193003	0.299665	0.106581	0.0626702	-0.0948591	0.267876	0.45198	0.0353944	-0.108356	0.173055	0.177442	0.150817	0.0195847	-0.115045	0.0656148	-0.456934	-0.378614	-0.037862	0.0211632	0.0425608	-0.00394408	0.396943	0.127331	0.309507	0.476697	0.483464	0.54304	-0.200031	0.0510009	-0.0613615	0.0317055	0.182575	0.269156	0.418666	0.163638	0.130826
TCGA-KK-A7B1-01A-11R-A32O-07	TCGA-KK-A7B1	0	1063	7	T1c	Mu	m6A_C3	m6A_S2	2.46465	6.68819	High	0.0487511	0.0345988	-0.248115	-0.20898	0.118949	-0.108819	-0.00990829	0.309814	-0.181418	-0.0309235	-0.150376	-0.0412063	-0.221919	-0.147169	-0.338599	0.173733	-0.370466	-0.380934	-0.296143	0.0880967	-0.276384	-0.0744352	-0.0690026	0.0663813	-0.250655	-0.136589	-0.0232521	0.211396	0.488349	0.428888	-0.136768	0.154008	0.0109338	0.187949	0.0273063	0.0277065	-0.18237	0.0314841
TCGA-XJ-A83H-01A-11R-A352-07	TCGA-XJ-A83H	0	1280	7	T2a	WT	m6A_C1	m6A_S3	0.17143	-8.11964	Low	0.613422	0.151004	0.296751	-0.301455	0.138532	0.0730545	-0.111553	-0.136348	-0.064359	0.251773	0.029383	0.037508	0.346813	0.292081	0.383907	-0.263379	-0.23301	-0.374842	-0.182521	-0.11623	0.103644	-0.0514166	-0.170025	0.092461	-0.0580123	0.0158547	-0.223951	-0.327564	0.0192538	-0.257179	0.252003	0.0455976	-0.0482012	-0.124567	0.0339065	-0.0706277	0.395293	0.130078
TCGA-HC-8265-01B-04R-2302-07	TCGA-HC-8265	0	483	8	NA	Mu	m6A_C1	m6A_S3	-18.2261	31.2015	High	-0.389559	-0.501586	-0.584952	-0.466178	-0.647117	-0.454309	-0.35118	-0.707862	-0.536926	-0.525038	-0.576689	-0.65593	-0.557373	-0.554274	-0.472414	-0.556002	-0.551225	-0.359777	-0.307176	-0.521561	-0.436066	-0.436241	-0.440138	-0.621756	-0.557639	-0.635713	-0.616143	-0.743977	-0.762425	-0.458147	-0.286126	-0.536408	-0.611513	-0.791845	-0.570094	-0.668138	-0.591152	-0.60598
TCGA-HC-A8D1-01A-11R-A36G-07	TCGA-HC-A8D1	0	573	7	T2	WT	m6A_C1	m6A_S2	-7.04642	-15.6127	Low	0.446143	0.210838	-0.364597	-0.0831141	0.382666	0.35172	0.378507	-0.351705	-0.418511	0.256811	-0.0191164	-0.0929032	0.168262	0.114137	-0.132927	0.280769	-0.116444	0.313153	0.304434	0.120028	0.278378	0.120209	0.199401	-0.318941	-0.245109	-0.239243	-0.451825	-0.375082	-0.447345	0.398973	0.381252	0.115625	-0.19926	-0.270758	-0.194378	0.0367713	0.277216	-0.100661
TCGA-YL-A8SO-01B-31R-A37L-07	TCGA-YL-A8SO	0	3479	9	T1a	Mu	m6A_C3	m6A_S3	-3.56159	46.2091	High	-0.318126	-0.0927725	0.00264708	-0.4617	-0.139692	-0.452983	-0.377451	-0.09932	-0.214622	-0.208248	-0.364666	-0.196177	-0.0793055	0.137344	-0.40033	0.0610113	-0.612391	-0.496641	-0.475649	-0.111897	-0.249116	-0.218888	-0.296632	-0.416513	-0.362914	-0.213857	-0.0264913	-0.191558	0.0789541	0.0550541	-0.322428	0.0594214	-0.0468399	-0.112021	-0.0831417	-0.00712219	0.0247721	0.0375405
TCGA-CH-5761-01A-11R-1580-07	TCGA-CH-5761	0	28	9	NA	WT	m6A_C2	m6A_S2	30.5163	101.871	High	-0.306082	0.0369365	0.125371	0.374464	0.0116491	0.0772897	-0.250977	0.253028	0.650967	-0.0488202	-0.22449	0.0193404	-0.13353	-0.154239	0.0716014	-0.248715	0.12846	0.370963	0.121457	-0.0857577	-0.315213	0.305146	-0.00284454	0.25323	0.158821	0.361928	0.693231	0.466943	0.599315	0.0873273	-0.0552845	-0.0999182	0.0560886	-0.0679631	0.0375291	-0.10499	-0.0469856	0.15003
TCGA-QU-A6IP-01A-11R-A31N-07	TCGA-QU-A6IP	0	2620	6	T2a	WT	m6A_C1	m6A_S1	-10.7676	-14.7173	Low	-0.305391	-0.186529	-0.166612	-0.493733	0.0630286	-0.49051	-0.368701	-0.0304676	-0.510738	-0.320602	-0.143813	-0.118229	-0.264283	-0.06132	-0.352298	0.0918857	-0.599986	-0.383572	-0.421181	-0.314044	-0.0553607	-0.449142	-0.356237	-0.440407	-0.416138	-0.445218	-0.478283	-0.306136	-0.0216417	-0.377599	-0.440062	0.0228158	0.044039	0.132993	-0.22176	0.134498	-0.0256611	-0.161429
TCGA-HC-7077-01A-11R-1965-07	TCGA-HC-7077	0	2115	6	T1c	WT	m6A_C1	m6A_S2	0.548416	-10.4148	Low	-0.510934	-0.171598	0.303203	0.381142	0.291438	-0.156489	-0.361834	0.323582	0.48314	-0.130811	0.00919672	0.282482	0.0508886	0.0901196	0.386866	-0.315521	0.479716	0.205381	-0.0868171	-0.205074	-0.219247	-0.00486014	-0.249541	0.426017	0.400789	0.474449	0.447085	0.52135	0.696296	-0.588049	-0.418325	0.0950732	0.345435	0.428155	0.305874	0.120737	0.0104791	0.191027
TCGA-EJ-7123-01A-11R-1965-07	TCGA-EJ-7123	0	2572	7	T1c	Mu	m6A_C1	m6A_S1	0.387473	-24.31	Low	-0.302956	-0.160197	0.334817	0.267117	-0.027699	-0.122139	0.0100719	0.107787	0.182299	-0.0147931	0.149192	0.338893	0.41102	0.30158	0.569415	-0.166052	0.336521	-0.0855187	-0.082617	-0.0114297	0.00449704	0.016216	-0.00101047	0.393346	0.209095	0.40349	0.225225	0.185437	0.460077	-0.408786	-0.100163	0.324567	0.348303	0.232733	0.248946	0.160876	0.150684	0.0858173
TCGA-HC-A8CY-01A-11R-A36G-07	TCGA-HC-A8CY	0	290	9	T1c	Mu	m6A_C3	m6A_S3	10.8202	45.6643	High	-0.227644	-0.361511	-0.18916	-0.136442	-0.398792	-0.28998	-0.215055	-0.0488889	0.0829773	-0.303199	-0.279082	-0.444461	-0.358563	-0.416108	-0.0196365	-0.46036	-0.156503	0.462507	0.301036	-0.416847	-0.14897	-0.436273	-0.167211	-0.143334	0.0829073	-0.308565	-0.0573916	-0.000630756	-0.269118	-0.575058	-0.140214	-0.326619	-0.166005	-0.317541	-0.385177	-0.157222	-0.246872	-0.246778
TCGA-VP-A87H-01A-11R-A352-07	TCGA-VP-A87H	0	663	9	T2	WT	m6A_C3	m6A_S3	-8.76382	49.2934	High	0.249082	-0.139895	0.0862572	-0.161879	0.234676	-0.218457	-0.0667371	0.0147265	0.0833748	0.0142571	-0.250684	-0.126995	0.012354	0.0956096	-0.118004	-0.174863	-0.503441	-0.213205	-0.290447	-0.203875	0.00675292	-0.299737	-0.328571	-0.286831	-0.138125	-0.219887	0.181839	0.00260961	0.520495	-0.318288	-0.134983	0.109259	-0.0287687	-0.182763	-0.0893606	0.0403597	0.205302	0.0980743
TCGA-YL-A9WI-01A-11R-A37L-07	TCGA-YL-A9WI	0	1623	9	NA	WT	m6A_C3	m6A_S3	9.13108	47.0472	High	-0.533136	-0.373948	0.0650446	-0.198651	-0.285005	-0.424448	-0.476579	0.121006	0.335215	-0.242266	-0.394313	-0.208007	-0.17438	-0.117298	-0.050763	-0.369688	-0.224338	0.148777	-0.0576549	-0.445965	-0.501076	-0.459393	-0.369662	0.10521	-0.192953	0.0552731	0.465455	0.249316	0.421827	-0.490676	-0.459357	-0.0301107	0.0378473	0.0827702	-0.0394905	-0.185748	-0.0959468	-0.024672
TCGA-VP-A87D-01A-11R-A352-07	TCGA-VP-A87D	1	1194	9	T1c	Mu	m6A_C3	m6A_S2	9.07955	30.4813	High	-0.612847	-0.495973	-0.431366	0.049174	-0.179013	-0.263934	-0.589039	-0.199639	0.0514781	-0.493301	-0.229984	-0.447983	-0.455501	-0.493785	-0.143513	-0.489424	-0.169718	-0.624699	-0.641515	-0.443618	-0.423233	-0.076815	-0.519767	-0.121785	-0.177638	-0.401259	-0.147003	-0.0632291	-0.353172	-0.581748	-0.583141	-0.434228	-0.400526	-0.41845	-0.42931	-0.382599	-0.447401	-0.421357
TCGA-KK-A6E2-01A-11R-A311-07	TCGA-KK-A6E2	0	5024	7	T2a	Mu	m6A_C2	m6A_S2	8.31177	6.24578	High	-0.438057	-0.307039	-0.422194	0.249782	0.0807191	-0.130015	-0.336856	0.17346	0.3044	-0.39029	-0.0959632	-0.26209	-0.320265	-0.395841	-0.126978	-0.524407	0.0422357	-0.638511	-0.543013	-0.427926	-0.283706	-0.0379029	-0.408884	0.293865	0.0777472	-0.0929728	0.395737	0.546174	0.564648	-0.482496	-0.428536	-0.377981	-0.258935	-0.103145	-0.148077	-0.335661	-0.300548	-0.199427
TCGA-YL-A8SH-01B-11R-A37L-07	TCGA-YL-A8SH	1	875	7	NA	Mu	m6A_C3	m6A_S3	-6.40533	44.5995	High	-0.43733	-0.327465	-0.39955	-0.130474	-0.229536	-0.60665	-0.447355	-0.00126653	-0.0443705	-0.398163	-0.105719	-0.244129	-0.121651	-0.0967587	-0.34334	0.404268	-0.534325	-0.45919	-0.452254	-0.033863	-0.237987	-0.148371	-0.377405	-0.418416	-0.337252	-0.470456	0.010245	-0.458336	-0.334486	-0.245104	-0.392204	-0.122307	-0.238081	-0.278731	-0.333193	-0.213137	-0.143975	-0.103329
TCGA-EJ-7318-01B-11R-A32O-07	TCGA-EJ-7318	1	380	7	T3a	Mu	m6A_C1	m6A_S1	-16.4592	-17.8401	Low	-0.342323	-0.114324	0.204396	-0.523085	-0.329614	-0.548433	-0.020787	0.0852058	-0.375107	-0.120368	-0.281051	0.175425	-0.121046	0.115706	-0.15842	0.248487	-0.491055	0.453982	0.180985	-0.126311	-0.0779405	-0.376091	-0.0626686	-0.220339	-0.184119	-0.0141442	-0.232382	0.102573	0.311095	-0.211078	-0.164472	0.173319	0.278913	0.550352	0.120306	0.430899	-0.0149928	0.171355
TCGA-HC-7740-01B-04R-2302-07	TCGA-HC-7740	0	717	7	T2a	WT	m6A_C1	m6A_S1	-16.2905	-46.1258	Low	-0.433255	-0.528522	-0.699457	-0.533564	-0.612597	-0.531802	-0.480319	-0.751568	-0.66039	-0.598873	-0.6694	-0.687348	-0.586115	-0.613525	-0.698613	-0.458687	-0.696261	-0.638845	-0.549177	-0.508825	-0.326547	-0.347307	-0.476001	-0.743949	-0.633123	-0.747621	-0.735042	-0.821575	-0.813967	-0.370799	-0.333102	-0.574887	-0.677625	-0.817213	-0.659561	-0.746651	-0.648654	-0.651231
TCGA-HC-7075-01A-11R-1965-07	TCGA-HC-7075	0	601	6	T1c	WT	m6A_C3	m6A_S1	-1.1877	-28.3076	Low	-0.398188	-0.343334	0.19179	-0.209236	-0.324473	-0.445634	-0.157165	0.259505	-0.21816	-0.214799	-0.125307	0.073401	-0.0723168	-0.0820456	0.201621	-0.303593	0.399382	0.498613	0.211015	-0.323509	-0.246509	-0.254941	-0.202597	0.298393	0.257584	0.175762	-0.13833	0.215044	0.499023	-0.554122	-0.289159	0.099113	0.213901	0.257512	0.106554	0.240635	-0.184235	-0.116032
TCGA-HC-7211-01A-11R-2118-07	TCGA-HC-7211	0	1221	7	T2a	WT	m6A_C1	m6A_S1	12.8103	-30.1241	Low	0.581658	0.103673	0.0759151	0.265202	-0.152525	0.339839	0.42036	-0.179892	0.247479	0.1792	0.0815302	-0.132052	0.198673	-0.0058942	0.395729	-0.385792	0.419029	0.095694	0.21327	0.00670861	-0.0337317	0.0678765	0.186048	0.328536	0.214889	0.241893	0.0767655	-0.21326	-0.155655	-0.198446	0.467012	0.0489604	-0.0929887	-0.530701	-0.0159282	-0.154293	0.0947133	-0.0836462
TCGA-HC-7232-01A-11R-2118-07	TCGA-HC-7232	1	766	9	NA	Mu	m6A_C1	m6A_S2	1.21116	-15.0711	Low	-0.325739	0.0712628	0.0369744	0.337067	0.497354	0.522453	-0.0429042	0.112246	-0.112006	0.0797389	0.490893	0.286991	0.15969	0.0780226	0.246734	0.3386	0.468144	-0.324858	-0.282709	0.35674	0.319242	0.463369	0.154973	0.0569648	0.433406	0.117478	-0.2324	0.257681	-0.114254	0.226742	-0.139935	0.145187	0.241713	0.302679	0.143972	0.2033	-0.010245	0.231293
TCGA-EJ-A7NJ-01A-22R-A352-07	TCGA-EJ-A7NJ	0	197	8	T2c	WT	m6A_C1	m6A_S1	-5.67155	-10.6154	Low	-0.374052	-0.140261	0.36554	-0.213593	-0.0775745	-0.114044	-0.069301	-0.217811	-0.484647	-0.0649972	-0.390158	0.0361141	-0.0760384	0.0128904	0.255448	-0.0411962	0.331498	0.591211	0.36907	0.0826636	0.396219	-0.22272	-0.056282	-0.368899	-0.0718466	-0.12888	-0.56691	-0.618154	-0.700856	-0.436413	-0.150261	0.106556	0.203524	-0.170192	-0.133966	0.187544	-0.0506887	-0.225223
TCGA-HC-7210-01A-11R-2118-07	TCGA-HC-7210	0	868	7	NA	Mu	m6A_C1	m6A_S1	-4.89493	-30.5125	Low	0.625154	0.455568	0.47088	0.376136	0.252575	0.600694	0.532789	-0.326079	-0.18263	0.40695	0.415442	0.126994	0.427377	0.330578	0.532163	0.407281	0.488656	0.196416	0.402406	0.515335	0.50743	0.56309	0.48672	0.0426236	0.111294	0.172529	-0.429949	-0.511391	-0.593187	0.617813	0.595789	0.333244	0.0568486	-0.541608	0.310479	-0.021314	0.145288	0.199558
TCGA-J4-A67T-01A-11R-A311-07	TCGA-J4-A67T	0	183	7	T1c	Mu	m6A_C1	m6A_S1	0.0321539	-20.6967	Low	0.392202	0.103633	0.066715	-0.363091	-0.111832	0.111311	0.450487	-0.144163	-0.396427	0.132001	-0.203592	-0.169452	0.0679749	0.076526	0.259221	0.0264121	-0.13165	0.600739	0.425067	-0.0793307	-0.033765	-0.151498	0.0433624	0.170289	-0.179972	0.00688143	-0.500043	-0.139554	0.350232	-0.0157183	0.312147	0.187985	-0.136278	-0.374545	-0.012293	0.308963	0.0583243	0.164652
TCGA-CH-5739-01A-11R-1580-07	TCGA-CH-5739	0	671	7	NA	Mu	m6A_C1	m6A_S2	17.1568	-14.5784	Low	0.484036	0.244059	-0.142346	0.405375	0.292162	0.434289	0.523064	-0.00965529	0.277263	0.27838	0.162985	0.0447236	0.111508	-0.0597511	0.372571	0.0139742	0.420813	0.486194	0.473111	0.0970897	0.0861142	0.211586	0.257452	0.245465	0.135427	0.155131	0.237137	0.166268	0.373765	0.37426	0.484994	0.0234784	-0.0550616	-0.24461	-0.0231194	-0.208745	0.146939	-0.0273784
TCGA-EJ-5504-01A-01R-1580-07	TCGA-EJ-5504	0	1427	7	T2c	WT	m6A_C1	m6A_S1	0.461	-22.8154	Low	-0.208789	-0.0428923	0.195034	0.213923	-0.25967	0.193607	0.236742	-0.107878	0.31535	0.116609	0.266611	0.311176	0.193301	0.127416	0.402893	0.034497	0.57877	0.0834974	0.190835	0.0885085	0.00954966	0.191624	0.267885	0.229121	0.122238	0.426951	0.323346	0.345908	0.128387	0.42745	0.28569	0.16306	0.154606	0.0964536	0.260891	0.102317	-0.0952353	0.0138926
TCGA-EJ-7314-01A-31R-2118-07	TCGA-EJ-7314	0	1150	7	T2c	WT	m6A_C1	m6A_S2	3.35681	-18.5932	Low	0.41162	0.177309	0.331719	0.342358	0.380909	0.438718	-0.0892914	0.339273	0.299679	0.121322	0.0887961	0.117624	0.165631	0.161954	0.28929	-0.218667	0.258161	0.269595	-0.0479993	0.0470313	0.14376	0.289546	-0.185176	0.389581	0.143091	0.288142	0.243374	0.521357	0.553675	-0.229367	-0.109684	0.0196539	0.0392593	0.294653	0.323188	0.0732233	0.378267	0.358118
TCGA-J4-A83I-01A-11R-A36G-07	TCGA-J4-A83I	0	685	7	T1c	WT	m6A_C3	m6A_S2	8.02974	40.5183	High	-0.0362542	-0.156827	-0.399694	-0.0119684	-0.335217	-0.0812991	-0.00553809	-0.247781	-0.332477	-0.128279	-0.340357	-0.362607	-0.247703	-0.317384	-0.242309	-0.365116	0.163934	0.315763	0.22403	-0.291405	-0.365615	-0.344125	-0.186967	0.104049	-0.0916104	-0.127473	-0.4114	-0.0795915	-0.292118	-0.148602	-0.0637017	-0.301347	-0.35224	-0.331354	-0.202273	-0.376783	-0.258249	-0.242989
TCGA-EJ-A6RA-01A-11R-A33R-07	TCGA-EJ-A6RA	1	353	8	T3b	Mu	m6A_C1	m6A_S1	-13.035	-17.5533	Low	-0.500109	-0.182592	-0.247358	-0.582795	-0.253275	-0.458571	-0.478331	0.105781	-0.543435	-0.209629	-0.162421	-0.0452894	-0.164956	0.0386848	-0.376418	0.0799969	-0.535679	-0.184299	-0.381667	-0.244608	0.158171	-0.435851	-0.258034	-0.441482	-0.446009	-0.445475	-0.488439	-0.333611	-0.357554	-0.438563	-0.392554	0.117647	0.0554443	0.267582	-0.120935	0.202074	-0.0498589	-0.194987
TCGA-HC-8257-01A-11R-2263-07	TCGA-HC-8257	0	726	7	NA	Mu	m6A_C2	m6A_S2	-1.68856	4.89321	High	-0.525519	-0.397247	-0.4142	-0.302641	-0.191546	-0.444385	-0.194377	-0.01756	-0.287583	-0.412589	-0.23943	-0.246626	-0.355391	-0.340492	-0.379544	-0.451559	-0.244165	-0.287991	-0.217424	-0.375461	-0.346979	0.0831157	-0.362621	-0.063147	-0.368668	-0.261441	-0.0606767	0.350852	0.485765	-0.358977	-0.305559	-0.177335	-0.145416	0.208827	-0.210239	-0.503731	-0.348243	-0.298834
TCGA-VP-A87C-01A-11R-A352-07	TCGA-VP-A87C	0	1690	7	T1c	WT	m6A_C3	m6A_S2	-2.30769	2.05429	High	0.58498	0.119318	-0.416128	0.219722	0.114682	0.33885	0.595561	-0.280199	0.212995	0.389369	0.0868253	-0.443047	0.0190917	-0.107946	-0.407507	0.222398	-0.444969	0.72741	0.707543	0.175393	0.0854833	0.203395	0.44898	-0.443826	-0.0893395	-0.30817	0.0936686	-0.501705	-0.604171	0.405936	0.540908	-0.192746	-0.466506	-0.619338	-0.310718	-0.204383	0.22285	-0.0470238
TCGA-CH-5744-01A-11R-1580-07	TCGA-CH-5744	0	60	7	NA	WT	m6A_C1	m6A_S2	-5.76735	-8.53671	Low	0.476768	0.0781713	0.129608	-0.0170666	0.126646	0.18841	0.145172	-0.137535	-0.0706996	0.0776916	0.0869983	0.0369509	0.0284683	0.0597574	0.199269	-0.203227	-0.0509003	-0.148716	-0.106605	0.0420838	-0.0792736	0.208658	-0.00709258	0.171676	0.146244	0.0794038	-0.278884	-0.315168	-0.331761	-0.291601	0.174497	-0.00603926	0.0458123	-0.122521	0.0415737	0.00294907	0.178121	0.0702832
TCGA-V1-A8WV-01A-11R-A37L-07	TCGA-V1-A8WV	0	686	9	T2a	WT	m6A_C3	m6A_S3	-5.24875	87.8739	High	-0.326474	-0.351672	-0.431579	-0.111775	-0.0971283	-0.348525	-0.166861	-0.0249293	0.113107	-0.242788	-0.325392	-0.403761	-0.310425	-0.214262	-0.689509	-0.232271	-0.621488	0.0963399	-0.020075	-0.1789	-0.145488	-0.267162	-0.130957	-0.372343	-0.348327	-0.368314	0.222589	-0.234682	0.207554	-0.25445	-0.0130389	-0.283303	-0.407827	-0.286809	-0.240498	-0.214396	-0.151916	-0.192433
TCGA-VP-A872-01A-11R-A352-07	TCGA-VP-A872	0	3631	8	T2	WT	m6A_C1	m6A_S2	-19.9735	7.20499	High	-0.0861785	-0.116412	0.125582	-0.460541	-0.489996	-0.350935	-0.00573782	-0.255708	-0.498106	-0.179612	-0.292598	-0.374637	-0.203718	-0.103685	-0.586745	-0.0462926	-0.51063	-0.304944	-0.153091	-0.0837967	-0.247105	-0.390207	-0.0698163	-0.517384	-0.353057	-0.364419	-0.433768	-0.601638	-0.525279	0.191504	-0.00747771	-0.170077	-0.28369	-0.449822	-0.0457038	-0.121606	-0.298875	-0.102276
TCGA-EJ-5519-01A-01R-1580-07	TCGA-EJ-5519	0	1962	8	T2c	WT	m6A_C2	m6A_S2	4.66178	6.7976	High	-0.271406	-0.0469075	0.0584681	0.438684	0.00743881	0.0679038	-0.258243	0.0270072	0.477669	-0.155631	-0.0596135	-0.0627519	0.0406313	-0.118806	0.312111	-0.0233351	0.386985	-0.450892	-0.382941	0.0686965	-0.220756	0.274613	-0.148997	0.438293	0.23904	0.179789	0.31755	0.128048	0.210654	-0.0238292	-0.101199	-0.126285	-0.165829	-0.428641	-0.063903	0.0515246	0.0577912	0.0356427
TCGA-KK-A59Z-01A-12R-A26U-07	TCGA-KK-A59Z	0	2628	7	T2b	Mu	m6A_C1	m6A_S3	12.8593	16.7535	High	0.441647	0.0529546	0.127724	-0.410722	-0.275431	-0.107992	0.186331	-0.305352	-0.269691	0.0531655	0.0267543	-0.0968857	0.0377928	0.0498343	-0.25317	0.290144	-0.482158	-0.277799	-0.00155561	0.268633	-0.0660332	0.0363044	0.236752	-0.402126	-0.321156	-0.169617	-0.401215	-0.405216	-0.287738	0.447325	0.393684	0.0529578	-0.266213	-0.339743	-0.213953	-0.105037	0.0495322	0.192814
TCGA-EJ-7125-01A-11R-1965-07	TCGA-EJ-7125	0	2850	7	T1c	Mu	m6A_C1	m6A_S1	-5.91575	-14.8271	Low	0.446552	0.251331	0.0414897	0.512242	0.13673	0.377946	0.328119	-0.0597577	0.362604	0.230956	0.437995	0.348918	0.19711	0.178605	0.502549	0.21364	0.53765	-0.424758	-0.0525315	0.258057	0.116549	0.277909	0.242069	0.150768	0.426392	0.354192	0.326676	0.118833	-0.124397	0.245053	0.212987	0.239591	0.22216	0.264367	0.298325	0.2225	0.121187	0.230742
TCGA-G9-6361-01A-21R-1965-07	TCGA-G9-6361	0	1415	7	T2c	Mu	m6A_C1	m6A_S2	-2.99811	-17.9015	Low	-0.292018	0.174187	0.0584415	-0.416449	0.103748	0.0101046	-0.187254	0.0234843	-0.51241	-0.00322342	-0.00898351	0.160113	0.0961021	0.0983152	-0.289308	0.474525	-0.268983	-0.484967	-0.42139	0.0208999	-0.0770314	-0.0496504	-0.142436	-0.234507	-0.00714395	-0.0732233	-0.446347	0.027734	-0.0730316	0.449648	-0.366606	0.112288	-0.00541845	0.213809	0.0590814	0.108127	0.135282	0.0506955
TCGA-VN-A88L-01A-11R-A352-07	TCGA-VN-A88L	0	746	7	T1c	WT	m6A_C3	m6A_S2	-8.58867	-13.5618	Low	-0.0668566	0.0838178	-0.316705	-0.346146	0.0165748	-0.0467712	-0.315953	-0.322851	-0.463779	-0.137037	-0.188874	-0.161703	-0.233337	-0.116518	-0.303263	0.343701	-0.178468	-0.533993	-0.501903	-0.0094382	-0.134561	0.12814	-0.0897943	-0.269587	-0.314234	-0.399833	-0.498099	-0.219277	-0.570915	0.397199	-0.368258	0.0696716	-0.136913	-0.0410942	-0.139365	-0.0066546	-0.24779	-0.00872591
TCGA-KK-A8I9-01A-11R-A36G-07	TCGA-KK-A8I9	1	940	8	T2b	WT	m6A_C3	m6A_S3	-3.84106	20.0347	High	0.474006	-0.00212709	-0.163883	-0.395807	-0.0911427	-0.0595711	0.565742	-0.0431831	-0.24579	0.0373013	0.137171	-0.250202	0.0590456	0.077992	-0.393622	0.00746266	-0.542313	0.620073	0.584119	0.0976664	-0.0314309	0.0367065	0.261854	-0.0262342	-0.163274	-0.16175	-0.149161	-0.104184	0.39321	0.407685	0.468356	-0.0423564	-0.322084	-0.23967	-0.0323805	0.18069	0.143661	0.225832
TCGA-G9-6499-01A-12R-1965-07	TCGA-G9-6499	0	1543	9	T3a	Mu	m6A_C1	m6A_S1	-3.45203	-25.1287	Low	0.37231	0.0850534	0.378104	-0.549676	-0.462281	-0.261343	0.285716	0.0905897	-0.355708	0.0414649	-0.156187	0.221751	0.0791713	0.25198	0.292262	0.0143866	0.0709189	-0.246845	-0.0224796	-0.223852	-0.166457	-0.455443	0.0100926	0.31237	-0.0408844	0.281198	-0.353927	0.428592	0.578671	-0.184322	0.162997	0.382136	0.249665	0.429425	0.262437	0.49605	0.080885	0.415604
TCGA-CH-5764-01A-21R-1580-07	TCGA-CH-5764	0	31	7	NA	WT	m6A_C2	m6A_S2	15.3815	-16.4758	Low	0.388455	0.0413306	-0.0532719	0.358222	0.285148	0.269386	0.275569	-0.11482	0.278315	0.0818386	0.200609	-0.0487606	0.268723	-0.000414284	0.225657	-0.27709	0.314849	0.151951	0.298188	-0.0680383	0.0728536	0.107091	0.0185713	0.173894	0.155797	0.0310279	0.139091	0.35566	0.294194	-0.241193	0.307808	-0.245104	-0.211498	-0.208523	-0.204429	-0.382678	0.100686	-0.246331
TCGA-CH-5789-01A-11R-1580-07	TCGA-CH-5789	0	304	7	NA	WT	m6A_C1	m6A_S1	1.52756	-55.4506	Low	0.552261	0.280363	0.195263	0.114695	0.1217	0.527673	0.517604	-0.356098	-0.180824	0.41436	0.208211	0.058908	0.418908	0.343813	0.505847	0.288362	0.57586	0.121832	0.250102	0.28224	0.431238	0.160191	0.441408	0.167432	0.169402	0.178456	-0.447667	-0.443923	-0.604776	0.216448	0.513968	0.130043	0.116623	-0.469094	0.0477577	0.0176301	0.165331	0.0491807
TCGA-EJ-7330-01A-11R-2118-07	TCGA-EJ-7330	0	191	7	T1c	WT	m6A_C1	m6A_S1	4.8245	-23.7835	Low	0.374101	0.290834	0.173102	0.254946	0.385705	0.449525	0.0931697	-0.255562	-0.0723488	0.242549	0.39126	-0.0178488	0.450193	0.322423	0.343484	0.256822	0.244381	0.255629	0.259065	0.416589	0.458254	0.436204	0.251791	-0.0858374	0.117727	0.0551335	-0.165161	-0.419319	-0.336609	0.410944	0.297654	0.152914	-0.0641872	-0.430097	0.0708586	-0.277079	0.223551	0.0282225
TCGA-YL-A8SL-01B-21R-A37L-07	TCGA-YL-A8SL	0	987	8	NA	Mu	m6A_C3	m6A_S2	17.9341	62.7289	High	-0.473031	-0.376952	-0.0510211	0.0984728	0.0367427	-0.336641	-0.510975	0.35065	0.448439	-0.459807	-0.227098	-0.214106	-0.321317	-0.324156	-0.31608	-0.412755	-0.334993	-0.627544	-0.579862	-0.346884	-0.375043	-0.26544	-0.478923	0.11007	-0.121777	0.0441639	0.577834	0.560909	0.569576	-0.501388	-0.538835	-0.291752	-0.109901	0.239853	0.0041109	-0.188677	-0.274823	-0.119621
TCGA-G9-6385-01A-11R-1789-07	TCGA-G9-6385	0	830	7	T1c	WT	m6A_C1	m6A_S1	-9.03927	-55.9989	Low	-0.106094	0.26453	0.34661	-0.0575427	0.358734	0.115454	-0.18909	0.0892135	-0.384851	0.220069	0.418193	0.186538	0.28345	0.27472	0.356072	0.446455	0.0467528	-0.205414	-0.224159	0.323804	0.500685	0.200663	0.101139	-0.273395	0.0868248	-0.191203	-0.421451	-0.421952	-0.395084	0.314135	-0.171282	0.216406	0.174526	-0.0841912	0.182509	0.133049	0.199431	0.0229159
TCGA-HC-A76X-01A-11R-A33R-07	TCGA-HC-A76X	0	150	7	T1c	WT	m6A_C3	m6A_S2	0.889834	0.45284	High	-0.592094	-0.440002	-0.125548	-0.108102	-0.192726	-0.553288	-0.636149	0.266057	0.132183	-0.461337	-0.338726	-0.0694629	-0.425721	-0.379853	-0.0435798	-0.422567	-0.2248	-0.680646	-0.689464	-0.488116	-0.493492	-0.275515	-0.531063	0.0636787	-0.279419	0.0294225	0.381017	0.570176	0.597803	-0.619609	-0.657439	-0.145798	0.136029	0.4488	-0.0346135	0.016315	-0.350764	-0.29784
TCGA-EJ-A46I-01A-12R-A26U-07	TCGA-EJ-A46I	0	668	7	T1c	WT	m6A_C1	m6A_S1	-1.4362	-23.5591	Low	-0.3093	-0.162624	-0.026696	0.0501642	0.416934	-0.170387	-0.105385	-0.234309	-0.368981	-0.0727291	0.203491	-0.0635861	0.33911	0.114967	-0.19497	0.312938	-0.359314	0.11384	-0.0131667	0.278053	0.416138	-0.000558461	-0.103981	-0.411946	-0.133788	-0.435877	-0.406385	-0.619208	-0.365471	-0.203499	-0.241366	0.0111802	-0.149784	-0.475694	-0.220657	-0.218533	0.133536	-0.22532
[truncated: 79 more columns]

## Sheet: Table S4
Table S4: List of DEGs identified in four comparisons. (cutoff: p < 0.05 and FC > 2)
m6A-regulator-mutation_vs_m6A-regulator-wildtype									m6A-C3_vs_m6A-C1									m6A-C2_vs_m6A-C1									m6A-C3_vs_m6A-C2
	baseMean	log2FoldChange	lfcSE	stat	pvalue	padj	trend			baseMean	log2FoldChange	lfcSE	stat	pvalue	padj	trend			baseMean	log2FoldChange	lfcSE	stat	pvalue	padj	trend			baseMean	log2FoldChange	lfcSE	stat	pvalue	padj	trend
CNGB3	5.80122	1.60282	0.197781	8.10404	5.31635e-16	5.81387e-12	up		NUF2	93.5507	1.28762	0.113169	11.3779	5.39011e-30	1.09554e-26	up		CDK1	484.154	1.29681	0.192736	6.72844	1.7149e-11	2.05032e-08	up		VWA5B1	31.7182	3.74262	0.44289	8.45045	2.9019e-17	2.94906e-13	up
BCAN	31.2566	1.4595	0.204064	7.15218	8.54128e-13	2.89122e-09	up		TROAP	161.768	1.40553	0.123886	11.3454	7.81559e-30	1.44411e-26	up		MYO6	14793.8	1.14873	0.173013	6.63955	3.14633e-11	3.55273e-08	up		FABP5	2117.25	2.74617	0.34482	7.96407	1.66476e-15	1.12788e-11	up
PURPL	10.9758	1.97442	0.27973	7.05828	1.68571e-12	4.27959e-09	up		ANKRD30B	14.8299	3.04356	0.274265	11.0971	1.29526e-28	1.5486e-25	up		TOP2A	1106.48	1.27638	0.196696	6.4891	8.63523e-11	7.02044e-08	up		MTCYBP18	79.1592	3.19363	0.407315	7.84068	4.48104e-15	2.27693e-11	up
PIP	165.547	1.68367	0.252166	6.67682	2.44189e-11	4.13289e-08	up		GPC2	76.9318	1.26473	0.119486	10.5847	3.5081e-26	2.64082e-23	up		SHCBP1	110.462	1.22567	0.193162	6.34533	2.21952e-10	1.2531e-07	up		HAO1	44.3749	3.59224	0.461581	7.78246	7.11255e-15	2.89125e-11	up
KLK14	231.763	1.40821	0.218895	6.43329	1.24874e-10	1.33484e-07	up		POLQ	82.3517	1.34556	0.127299	10.5701	4.10163e-26	2.87468e-23	up		KHDRBS3	1308.87	1.40508	0.22986	6.11278	9.79127e-10	3.68533e-07	up		CCDC141	184.082	2.68378	0.348672	7.69715	1.39131e-14	4.71307e-11	up
SLC45A2	512.326	1.52658	0.245187	6.2262	4.77892e-10	3.88239e-07	up		ANGPTL3	74.3511	2.25254	0.214815	10.486	1.00208e-25	6.57009e-23	up		DLGAP5	149.617	1.17589	0.192747	6.10071	1.05596e-09	3.76535e-07	up		SLC26A3	147.635	2.72907	0.359767	7.58566	3.3079e-14	9.60472e-11	up
TNR	13.7353	1.35627	0.220525	6.15019	7.73907e-10	5.42002e-07	up		KIF18B	110.197	1.52387	0.145374	10.4824	1.04055e-25	6.60912e-23	up		SAMD13	458.672	1.17554	0.198135	5.93303	2.97392e-09	8.36886e-07	up		KCNMB2	113.481	2.63154	0.360441	7.30089	2.85866e-13	6.81037e-10	up
CLNK	89.9762	1.26372	0.206166	6.12963	8.80861e-10	5.77106e-07	up		IQGAP3	274.486	1.35665	0.130245	10.4161	2.09404e-25	1.21604e-22	up		GABRA2	57.2902	2.88279	0.489432	5.89007	3.86023e-09	1.00412e-06	up		LINC00668	2487.83	3.92522	0.538166	7.2937	3.01566e-13	6.81037e-10	up
SLC26A3	182.989	1.50217	0.24785	6.0608	1.35445e-09	8.09084e-07	up		NEK2	142.697	1.45116	0.139791	10.3809	3.02828e-25	1.66351e-22	up		DIRAS2	110.366	2.04178	0.354399	5.76125	8.34925e-09	1.73162e-06	up		ANKRD30B	14.8299	3.09438	0.42748	7.23865	4.53171e-13	9.21071e-10	up
IZUMO1	18.1691	1.09071	0.181538	6.00819	1.87601e-09	1.05838e-06	up		ORC6	113.82	1.07861	0.104216	10.3498	4.19366e-25	2.18554e-22	up		NETO2	662.893	1.07701	0.191594	5.62129	1.89537e-08	3.05741e-06	up		SNTG2-AS1	160.663	2.18853	0.304312	7.19171	6.39828e-13	1.18223e-09	up
NCAN	7.61381	1.47689	0.252937	5.83895	5.25297e-09	2.60214e-06	up		UGT2B15	69.9348	2.56056	0.254636	10.0558	8.66484e-24	3.43242e-21	up		MEX3A	1101.48	1.1948	0.217388	5.49617	3.88133e-08	5.08955e-06	up		ALB	257.479	2.893	0.407886	7.09266	1.31557e-12	2.22825e-09	up
SERPINA7	6.92196	1.33445	0.229555	5.81319	6.12943e-09	2.82929e-06	up		RNVU1-27	12.2543	1.45982	0.145192	10.0544	8.78159e-24	3.43242e-21	up		CDH7	455.134	1.5419	0.284776	5.41445	6.1479e-08	7.22289e-06	up		PIP	160.255	2.64075	0.381776	6.91703	4.61222e-12	7.21103e-09	up
VIP	12.8673	1.26888	0.219733	5.77466	7.71108e-09	3.33217e-06	up		CPHL1P	46.5452	1.67265	0.167159	10.0063	1.42934e-23	5.37988e-21	up		NEK2	142.697	1.16259	0.21657	5.3682	7.95257e-08	8.83257e-06	up		DHRS2	116.026	2.09453	0.305353	6.85937	6.91654e-12	9.37191e-09	up
BANK1	2227.44	1.0271	0.183225	5.60569	2.07422e-08	6.93653e-06	up		KIF15	157.159	1.12884	0.113063	9.98415	1.78824e-23	6.26656e-21	up		NCAPG	171.069	1.00873	0.188721	5.3451	9.03669e-08	9.40328e-06	up		UTS2B	51.6617	2.34358	0.342864	6.83528	8.18427e-12	1.03966e-08	up
KLRC2	7.74408	1.21357	0.216518	5.60493	2.08335e-08	6.93653e-06	up		KIF4A	273.946	1.26541	0.127623	9.91527	3.57287e-23	1.19047e-20	up		NWD2	20.2473	2.83978	0.532609	5.33183	9.72291e-08	9.83175e-06	up		ZNF541	44.9323	1.53669	0.227249	6.76217	1.35943e-11	1.62531e-08	up
PPIAP29	95.8356	1.01534	0.184337	5.50806	3.62813e-08	1.00941e-05	up		UBE2C	245.227	1.29124	0.130694	9.87986	5.09019e-23	1.64219e-20	up		ANKRD66	35.28	1.41702	0.266941	5.30837	1.10607e-07	1.07237e-05	up		KIFC2	1249.91	1.20539	0.179182	6.72721	1.72943e-11	1.95281e-08	up
MAGEB17	21.5769	1.04507	0.199577	5.23642	1.63719e-07	3.16371e-05	up		CCNA2	260.138	1.08716	0.110075	9.87653	5.26258e-23	1.67128e-20	up		CST2	650.565	2.17265	0.410061	5.29836	1.16847e-07	1.10461e-05	up		MAPK15	132.178	1.73771	0.259572	6.69452	2.16379e-11	2.31469e-08	up
UTS2B	41.3162	1.15062	0.2198	5.23485	1.65117e-07	3.16371e-05	up		ENPP3	461.475	1.61755	0.166693	9.70374	2.90648e-22	7.77291e-20	up		PAX1	87.1186	2.2814	0.435976	5.23287	1.66898e-07	1.47487e-05	up		MYH7	985.038	4.6909	0.70305	6.67222	2.51969e-11	2.56063e-08	up
GFAP	58.3212	1.37433	0.265305	5.18018	2.21667e-07	3.98412e-05	up		CENPA	74.9524	1.31571	0.136599	9.63193	5.86192e-22	1.40169e-19	up		TROAP	161.768	1.00025	0.191986	5.21002	1.88823e-07	1.61934e-05	up		HGFAC	20.1535	2.03322	0.305675	6.65157	2.89977e-11	2.80656e-08	up
DIO1	77.068	1.18214	0.233002	5.07349	3.90575e-07	6.24612e-05	up		CENPF	665.068	1.18756	0.123422	9.62191	6.46187e-22	1.52718e-19	up		NKX6-1	52.7388	2.15707	0.414223	5.2075	1.91402e-07	1.63455e-05	up		FRG2HP	24.0295	4.41081	0.666479	6.61808	3.63886e-11	3.36181e-08	up
CYP4F8	1370.15	1.41557	0.280548	5.04572	4.5181e-07	6.95171e-05	up		SKA3	125.759	1.08582	0.113934	9.53022	1.56948e-21	3.46736e-19	up		FOXD3-AS1	69.5678	1.59404	0.307861	5.1778	2.24515e-07	1.83121e-05	up		DCST1	31.1661	1.09964	0.166796	6.59271	4.31871e-11	3.81642e-08	up
AMH	101.326	1.13852	0.226304	5.03094	4.88077e-07	7.34284e-05	up		CDC45	129.843	1.07451	0.112877	9.51934	1.7428e-21	3.68984e-19	up		NRIP3	187.072	1.63124	0.322828	5.05296	4.35013e-07	3.04249e-05	up		COL28A1	561.227	1.47895	0.228118	6.48327	8.97537e-11	7.60102e-08	up
SLC7A13	15.7342	1.02574	0.205469	4.99216	5.97067e-07	8.48002e-05	up		FOXM1	432.355	1.08973	0.115854	9.40601	5.15338e-21	9.6094e-19	up		CENPA	74.9524	1.06272	0.211427	5.02641	4.99753e-07	3.33032e-05	up		LRRC9	143.337	1.84252	0.284668	6.47253	9.63742e-11	7.83522e-08	up
LINC00482	25.3863	1.01993	0.208255	4.89751	9.70593e-07	0.000121605	up		U73166.1	132.224	1.10112	0.117464	9.3741	6.97703e-21	1.25494e-18	up		PLA1A	3003.56	1.27304	0.255075	4.99085	6.01143e-07	3.74793e-05	up		C1QTNF3	454.404	1.65885	0.256898	6.45722	1.06643e-10	8.33663e-08	up
HNRNPA1P57	83.4171	1.72014	0.351306	4.89643	9.75953e-07	0.000121605	up		CDK1	484.154	1.1627	0.124331	9.35165	8.62883e-21	1.53843e-18	up		ASPM	193.994	1.00723	0.202319	4.97843	6.41018e-07	3.8911e-05	up		CEACAM22P	112.518	2.64427	0.412052	6.41731	1.38701e-10	1.04411e-07	up
TBX10	72.7247	1.12839	0.233922	4.82379	1.40857e-06	0.000154638	up		CPT1B	113.89	1.05183	0.112539	9.34637	9.07046e-21	1.58929e-18	up		KIF14	75.1429	1.00951	0.202994	4.97312	6.58827e-07	3.97349e-05	up		NPPA	11.8554	1.47902	0.232448	6.36278	1.98135e-10	1.43825e-07	up
AFP	10.1728	1.34089	0.278668	4.8118	1.49576e-06	0.000159889	up		GTSE1	156.487	1.11443	0.120136	9.2764	1.753e-20	2.87337e-18	up		FAM166B	46.9009	1.28784	0.261672	4.92158	8.58504e-07	4.83354e-05	up		ST18	85.5024	1.90697	0.303798	6.2771	3.44938e-10	2.26157e-07	up
LINC02826	27.8429	1.28384	0.273953	4.68636	2.78113e-06	0.000261504	up		VWA5B1	31.7182	2.61575	0.282394	9.26277	1.99193e-20	3.18787e-18	up		FIBCD1	29.9646	1.33304	0.273667	4.87105	1.11008e-06	5.83007e-05	up		CPHL1P	46.5452	1.61073	0.257364	6.25856	3.88551e-10	2.26349e-07	up
LINC01096	5.44704	1.06616	0.256991	4.1486	3.34507e-05	0.00144858	up		CDCA5	316.295	1.00197	0.108185	9.26166	2.01287e-20	3.18869e-18	up		MYBL2	417.67	1.12516	0.234768	4.79262	1.64616e-06	7.70924e-05	up		LINC02005	18.8189	2.42429	0.386714	6.26896	3.63477e-10	2.26349e-07	up
TMED11P	49.654	1.03361	0.25154	4.10914	3.97133e-05	0.00161112	up		BIRC5	417.421	1.19839	0.129777	9.23423	2.60149e-20	3.97559e-18	up		EML6	382.707	1.4181	0.298549	4.74997	2.03443e-06	9.00865e-05	up		LINC00930	181.405	1.53234	0.244613	6.26434	3.74406e-10	2.26349e-07	up
ASIC2	78.5295	1.02678	0.261843	3.92135	8.80525e-05	0.00286136	up		TOP2A	1106.48	1.16797	0.126837	9.20847	3.30793e-20	4.872e-18	up		ASIC2	77.7065	1.83292	0.386747	4.73932	2.14432e-06	9.35265e-05	up		KCNT1	19.5595	1.60875	0.257971	6.23615	4.48464e-10	2.53195e-07	up
SEMG1	149.466	1.47026	0.38326	3.8362	0.000124954	0.00358449	up		NCAPG	171.069	1.12049	0.121812	9.19845	3.63161e-20	5.27232e-18	up		RORB	1262.89	1.19798	0.253351	4.72852	2.26161e-06	9.66488e-05	up		CPNE7	436.164	1.58554	0.2548	6.2227	4.8867e-10	2.6685e-07	up
LINC02714	28.7713	1.24326	0.325487	3.81968	0.000133622	0.00375363	up		MARCKSL1P2	7.42826	1.65705	0.180339	9.18852	3.9827e-20	5.70059e-18	up		CRISP3	11607.8	2.24941	0.48024	4.68392	2.81446e-06	0.000112606	up		DCST2	123.697	1.03157	0.166592	6.19223	5.93182e-10	3.01411e-07	up
PGBD4P8	53.385	1.01844	0.267813	3.80279	0.000143077	0.00394073	up		NEIL3	31.6415	1.31913	0.143786	9.1742	4.54932e-20	6.39176e-18	up		TUNAR	41.8315	2.3059	0.492652	4.68059	2.86054e-06	0.00011365	up		LINC02826	27.696	2.59351	0.418725	6.19382	5.87218e-10	3.01411e-07	up
ADAM7	146.789	1.0245	0.279758	3.6621	0.000250157	0.0057215	up		MND1	49.4501	1.06708	0.116325	9.17321	4.59138e-20	6.39176e-18	up		TMC1	98.2453	1.15445	0.250191	4.61429	3.94445e-06	0.000140997	up		KRT223P	6.23949	2.62349	0.424655	6.17792	6.49507e-10	3.21981e-07	up
SEMG2	124.676	1.19992	0.345931	3.46868	0.000523031	0.00938407	up		NUSAP1	480.893	1.0584	0.115521	9.16198	5.09556e-20	6.85876e-18	up		CA8	270.756	1.18248	0.257338	4.59506	4.3263e-06	0.000150055	up		FABP5P7	21.3356	2.47771	0.402461	6.15641	7.44137e-10	3.51735e-07	up
C5orf17	30.761	1.19535	0.358079	3.33822	0.000843158	0.0134733	up		KIF14	75.1429	1.19637	0.131164	9.12119	7.43052e-20	9.74357e-18	up		THSD7A	1481.02	1.18014	0.259061	4.55546	5.22713e-06	0.000173314	up		LGI1	31.2384	2.19576	0.357485	6.14225	8.13595e-10	3.67474e-07	up
TGM4	11715.6	-2.72347	0.336437	-8.09503	5.72513e-16	5.81387e-12	down		ESPL1	159.107	1.16092	0.127615	9.09704	9.28231e-20	1.19407e-17	up		GRIN3A	1649.77	1.73254	0.38066	4.5514	5.32908e-06	0.000175265	up		KRTAP13-2	52.5037	3.15594	0.517245	6.10145	1.05113e-09	4.64438e-07	up
FCGBP	1567.23	-1.45583	0.183975	-7.91319	2.50872e-15	1.69841e-11	down		DLGAP5	149.617	1.13087	0.124485	9.08443	1.04239e-19	1.33249e-17	up		NEIL3	31.6415	1.01034	0.222127	4.5485	5.40286e-06	0.00017656	up		ODAM	42.2265	2.05718	0.338336	6.08029	1.19962e-09	5.18771e-07	up
WDR72	28.8723	-1.9703	0.257897	-7.63989	2.17412e-14	1.10391e-10	down		EXO1	91.0899	1.15753	0.127437	9.08314	1.05482e-19	1.33996e-17	up		RGPD3	16.2014	1.06615	0.234379	4.54881	5.39493e-06	0.00017656	up		DUSP5P1	7.37495	2.20599	0.363442	6.06972	1.28131e-09	5.42556e-07	up
DUOXA2	21.9857	-1.67999	0.221604	-7.58106	3.42739e-14	1.39221e-10	down		TTK	242.408	1.00479	0.110702	9.07653	1.12089e-19	1.41504e-17	up		FOXD3	80.382	1.36614	0.300812	4.54149	5.5857e-06	0.000179807	up		NRAP	148.781	2.91756	0.483667	6.03217	1.61775e-09	6.71036e-07	up
CCL20	87.6349	-1.40838	0.203607	-6.91715	4.60811e-12	1.0399e-08	down		FAM72B	14.1228	1.05057	0.116053	9.05253	1.39692e-19	1.71039e-17	up		EOMES	68.293	1.22332	0.273282	4.47639	7.59153e-06	0.000221388	up		TEX22	63.0608	1.14504	0.190027	6.02569	1.68394e-09	6.84522e-07	up
NOS2	76.0794	-1.25438	0.187261	-6.69854	2.1051e-11	3.88677e-08	down		SGO1	57.5916	1.14281	0.126738	9.01712	1.93101e-19	2.30869e-17	up		MGAT5B	101.151	1.12432	0.252722	4.44884	8.63345e-06	0.000244302	up		GPT	171.807	1.23975	0.205871	6.02195	1.72325e-09	6.86765e-07	up
SLC6A19	68.6698	-1.90476	0.288015	-6.6134	3.75595e-11	5.86795e-08	down		MELK	173.84	1.11982	0.124365	9.00429	2.17058e-19	2.55012e-17	up		PPFIA2	669.727	1.65715	0.378044	4.38349	1.16795e-05	0.000302789	up		TMPRSS9	27.2541	1.31874	0.21967	6.00326	1.934e-09	7.41671e-07	up
KRT13	1098.74	-1.92059	0.292476	-6.56664	5.14629e-11	7.4658e-08	down		PAQR6	598.899	1.26433	0.141519	8.93398	4.10935e-19	4.64014e-17	up		FAM87A	23.4711	1.31518	0.300567	4.37566	1.21065e-05	0.000311473	up		LINC01087	23.8885	2.31133	0.384816	6.00632	1.89778e-09	7.41671e-07	up
FGFBP1	55.7821	-1.62295	0.247824	-6.5488	5.80008e-11	7.85331e-08	down		SLC9A3-AS1	622.247	1.12181	0.125793	8.91789	4.75271e-19	5.24993e-17	up		MYT1	84.9542	1.62564	0.374398	4.34202	1.41177e-05	0.000349077	up		SLC6A21P	10.7835	1.38795	0.233581	5.94205	2.81478e-09	1.05945e-06	up
CXCL5	127.115	-1.72455	0.263837	-6.53644	6.29997e-11	7.99702e-08	down		ANLN	304.446	1.1039	0.124429	8.87178	7.19862e-19	7.78256e-17	up		ERG	8299.62	1.54501	0.356082	4.33892	1.43186e-05	0.000352708	up		CES3	93.499	1.9076	0.321424	5.93484	2.9413e-09	1.08695e-06	up
DUOX2	241.72	-1.33257	0.207999	-6.40661	1.48788e-10	1.43899e-07	down		WDR97	149.608	1.28878	0.146231	8.81333	1.21483e-18	1.21632e-16	up		ARSH	25.491	1.28848	0.297821	4.32636	1.51592e-05	0.000368113	up		DOC2GP	43.6227	1.59424	0.269464	5.91636	3.29148e-09	1.19463e-06	up
ETV4	317.429	-1.44487	0.227413	-6.35352	2.10437e-10	1.94272e-07	down		IMPDH1P8	19.4648	1.04552	0.118699	8.80814	1.27239e-18	1.26152e-16	up		COL9A2	14877.9	1.3184	0.30592	4.30964	1.6352e-05	0.000389631	up		ZP1	86.0796	1.68934	0.287506	5.87584	4.20714e-09	1.47431e-06	up
COL9A1	243.628	-1.28964	0.207406	-6.21798	5.03589e-10	3.9338e-07	down		RAD54L	83.709	1.05545	0.119953	8.79881	1.38272e-18	1.34468e-16	up		TMEM45B	2651.7	1.04796	0.246223	4.25615	2.07973e-05	0.000456978	up		ETV1	1135.71	1.76623	0.301121	5.8655	4.47792e-09	1.49203e-06	up
C15orf48	3164.71	-1.37166	0.221339	-6.19712	5.75061e-10	4.32574e-07	down		TPX2	571.507	1.03535	0.118626	8.72788	2.59501e-18	2.39743e-16	up		SLC22A16	28.3867	1.30412	0.3071	4.24656	2.1708e-05	0.000472393	up		WDR97	149.608	1.3175	0.224594	5.86615	4.46039e-09	1.49203e-06	up
PADI3	18.2373	-1.88264	0.30704	-6.13157	8.7014e-10	5.77106e-07	down		CEP55	152.149	1.04961	0.120618	8.70194	3.2627e-18	2.96046e-16	up		KCNC2	1705.89	1.71611	0.405578	4.23126	2.32387e-05	0.00050044	up		SLC16A8	171.983	1.22243	0.208613	5.8598	4.63439e-09	1.51926e-06	up
ACTA1	486.604	-1.75204	0.28611	-6.12366	9.14487e-10	5.80414e-07	down		MAPK15	132.178	1.46738	0.168834	8.69126	3.58443e-18	3.23793e-16	up		EPHA8	36.7641	1.24039	0.293817	4.22164	2.42528e-05	0.000514549	up		PI4KAP1	145.211	1.10998	0.190142	5.83763	5.29482e-09	1.70821e-06	up
MYOZ2	33.1739	-1.66549	0.274756	-6.06173	1.34665e-09	8.09084e-07	down		CKAP2L	97.207	1.12223	0.129337	8.67681	4.07029e-18	3.61261e-16	up		C1orf87	13.055	1.44231	0.343555	4.19819	2.69054e-05	0.000556026	up		SLC34A3	33.5351	1.20434	0.207884	5.79333	6.90059e-09	2.12507e-06	up
MUC4	758.434	-1.28572	0.213519	-6.02155	1.72759e-09	1.0025e-06	down		ASPM	193.994	1.1296	0.13055	8.65258	5.03492e-18	4.29978e-16	up		KLRG2	47.372	1.01599	0.242984	4.18132	2.89825e-05	0.000592029	up		MIOX	25.9653	1.43191	0.248653	5.75868	8.47742e-09	2.49715e-06	up
TNNC1	244.571	-1.34942	0.229931	-5.86879	4.38997e-09	2.34632e-06	down		MTFR2	29.656	1.02168	0.118315	8.63531	5.85698e-18	4.91913e-16	up		LRRC7	287.065	1.06598	0.256893	4.1495	3.33204e-05	0.000654969	up		SLC9A3-AS1	622.247	1.10517	0.192983	5.72677	1.02359e-08	2.84993e-06	up
ODAM	37.3163	-1.22374	0.211495	-5.78615	7.20186e-09	3.17978e-06	down		LINC00106	76.9952	1.14466	0.13383	8.5531	1.19829e-17	9.33154e-16	up		LINC01727	10.9225	1.33554	0.322848	4.13676	3.52241e-05	0.000682845	up		HMGB1P24	20.4244	1.66434	0.290814	5.72303	1.04643e-08	2.87415e-06	up
PROM1	369.614	-1.17385	0.206807	-5.67609	1.3781e-08	5.4881e-06	down		MCM10	71.0638	1.12401	0.131446	8.55111	1.21909e-17	9.45723e-16	up		NOL4	294.472	1.33944	0.325316	4.11736	3.8323e-05	0.000725898	up		YJEFN3	296.147	1.20907	0.211531	5.7158	1.09191e-08	2.95907e-06	up
LY6D	50.9122	-1.55211	0.27418	-5.66091	1.50573e-08	5.77008e-06	down		CCDC78	252.906	1.48272	0.174164	8.51337	1.68945e-17	1.26873e-15	up		IGSF23	12.2033	1.48673	0.370816	4.00934	6.08879e-05	0.00100942	up		IZUMO1	18.516	1.61764	0.283211	5.71179	1.11794e-08	2.98975e-06	up
TCAP	257.402	-1.39318	0.247364	-5.63212	1.78006e-08	6.4539e-06	down		MEX3A	1101.48	1.19066	0.140169	8.49451	1.98777e-17	1.4799e-15	up		CCDC78	252.906	1.08054	0.270063	4.00108	6.30548e-05	0.00103354	up		LINC01977	69.3634	1.18261	0.20735	5.70347	1.17395e-08	3.09877e-06	up
SLC2A5	742.522	-1.08421	0.192841	-5.6223	1.88428e-08	6.59822e-06	down		AURKB	121.701	1.04572	0.123319	8.47979	2.25592e-17	1.63756e-15	up		PLPP4	146.915	1.08817	0.272374	3.99515	6.46529e-05	0.0010446	up		WFIKKN1	112.16	1.20111	0.211668	5.67451	1.39086e-08	3.49429e-06	up
SLC26A4	1605.83	-1.11102	0.198121	-5.6078	2.04919e-08	6.93653e-06	down		CDC20	299.756	1.03856	0.123862	8.38476	5.08277e-17	3.39166e-15	up		PPP3R2	7.39662	1.70813	0.429918	3.97315	7.09297e-05	0.00112365	up		RPSAP47	55.3274	1.58552	0.279237	5.67804	1.36246e-08	3.49429e-06	up
MYOM3	55.3524	-1.25704	0.22525	-5.58064	2.39638e-08	7.60475e-06	down		SLC17A4	56.1668	3.12641	0.372842	8.38535	5.05732e-17	3.39166e-15	up		LAMB4	18.5808	1.23182	0.312604	3.94049	8.13139e-05	0.00124827	up		BUD13P1	32.0437	1.34399	0.236855	5.6743	1.39256e-08	3.49429e-06	up
CXCL3	91.8534	-1.18492	0.213998	-5.53704	3.07623e-08	9.37726e-06	down		KIF20A	249.439	1.05321	0.12564	8.38272	5.17188e-17	3.43525e-15	up		SNAP91	770.382	1.0599	0.270276	3.92154	8.79836e-05	0.00132503	up		EFNA2	11.6954	1.84581	0.326813	5.64791	1.62407e-08	3.99172e-06	up
SLC39A2	68.6436	-1.57285	0.284122	-5.53583	3.09757e-08	9.37726e-06	down		SLC16A8	171.983	1.13251	0.135818	8.33848	7.52527e-17	4.76483e-15	up		LINC02492	35.7367	1.09283	0.282089	3.87405	0.000107042	0.00152248	up		LINC00964	174.784	1.26363	0.224286	5.634	1.76081e-08	4.26054e-06	up
GPX2	186.544	-1.01752	0.184194	-5.52415	3.31079e-08	9.74524e-06	down		AFP	10.2403	2.20457	0.264853	8.32374	8.52305e-17	5.36319e-15	up		RORB-AS1	21.8056	1.1164	0.289902	3.85096	0.000117657	0.00161579	up		RPL39P40	14.4104	1.52457	0.271037	5.62493	1.8558e-08	4.43755e-06	up
TMPRSS11A	10.7194	-1.84139	0.334022	-5.51277	3.53238e-08	1.00489e-05	down		KRTAP5-1	13.0474	1.39433	0.170013	8.20132	2.37759e-16	1.36896e-14	up		DLX6	46.4287	1.17597	0.306652	3.83487	0.00012563	0.0016955	up		ETV4	365.228	2.06155	0.366912	5.61866	1.92447e-08	4.54823e-06	up
MUC12	978.958	-1.23992	0.224979	-5.51128	3.56237e-08	1.00489e-05	down		DEPDC1B	100.861	1.01294	0.123543	8.1991	2.42198e-16	1.39059e-14	up		DMBX1	5.07849	1.22211	0.318744	3.83416	0.000125996	0.00169819	up		RGS11	1063.34	1.09888	0.195886	5.60979	2.02572e-08	4.67872e-06	up
LCN2	2704.01	-1.25052	0.227613	-5.49408	3.92752e-08	1.07794e-05	down		MYBL2	417.67	1.2395	0.151404	8.18672	2.68445e-16	1.51982e-14	up		APOBEC3AP1	12.8426	2.18722	0.575629	3.7997	0.000144869	0.00187307	up		GNG13	54.3624	1.74692	0.311846	5.60188	2.12042e-08	4.78863e-06	up
CLCA4	116.646	-1.47286	0.270103	-5.45294	4.95446e-08	1.29007e-05	down		UTS2B	51.6617	1.80211	0.222005	8.11742	4.76187e-16	2.56045e-14	up		SSTR1	1287.19	1.13584	0.302694	3.75244	0.000175121	0.00213517	up		SCX	58.9723	1.2572	0.225831	5.56699	2.59179e-08	5.66431e-06	up
CKM	321.746	-1.38656	0.254639	-5.44517	5.17556e-08	1.33058e-05	down		GOLGA8A	925.511	1.19474	0.148808	8.02875	9.84733e-16	4.88163e-14	up		AMER3	11.2233	1.01423	0.270301	3.75222	0.000175278	0.00213581	up		C1QTNF9	19.7169	1.47458	0.265203	5.56019	2.69484e-08	5.82688e-06	up
KRT16	148.964	-1.12907	0.208405	-5.41766	6.03839e-08	1.533e-05	down		HAGHL	331.603	1.12847	0.141026	8.00185	1.2256e-15	5.87507e-14	up		NTS	18.3482	1.35773	0.363056	3.73973	0.000184219	0.0022051	up		C20orf204	36.1753	1.13324	0.203961	5.55614	2.75801e-08	5.90069e-06	up
KRT6A	117.718	-1.21218	0.223984	-5.41189	6.23626e-08	1.56368e-05	down		ASIC2	77.7065	1.99316	0.249722	7.9815	1.44562e-15	6.83309e-14	up		FOXL2	121.701	1.19755	0.321534	3.72449	0.000195713	0.00231271	up		LINC00106	76.9952	1.14231	0.205808	5.55038	2.85056e-08	5.9193e-06	up
XIRP1	59.4211	-1.63182	0.302136	-5.40092	6.62988e-08	1.64211e-05	down		PBK	117.494	1.04721	0.1321	7.92744	2.23704e-15	1.01265e-13	up		SLC44A5	543.451	1.3863	0.372611	3.72051	0.00019882	0.00233933	up		BANK1	2241.73	1.53544	0.278758	5.50815	3.6263e-08	6.82449e-06	up
APOBEC2	18.3331	-1.32897	0.247869	-5.3616	8.24887e-08	1.86149e-05	down		RFX6	107.046	1.69345	0.215009	7.87619	3.37521e-15	1.45034e-13	up		CADPS	915.79	1.22051	0.329357	3.70575	0.000210769	0.00244653	up		LINC00470	12.7985	2.29014	0.417407	5.48659	4.09768e-08	7.50318e-06	up
C10orf82	19.3433	-1.3158	0.245776	-5.35365	8.6199e-08	1.88247e-05	down		LINC01087	23.8885	1.94281	0.248361	7.82255	5.17656e-15	2.09172e-13	up		SLC9A3	149.117	1.08289	0.292303	3.70469	0.000211651	0.00245256	up		MAPK4	782.616	1.15551	0.211548	5.46215	4.70397e-08	8.53644e-06	up
CHI3L2	368.276	-1.19136	0.225189	-5.29048	1.21993e-07	2.52823e-05	down		HJURP	253.288	1.03081	0.132416	7.78463	6.99161e-15	2.74864e-13	up		PTX4	20.7329	1.32998	0.361072	3.68341	0.000230135	0.00260162	up		FOXH1	10.5352	1.06892	0.196009	5.45341	4.94142e-08	8.81002e-06	up
CAPNS2	40.6825	-1.33133	0.252251	-5.27779	1.3075e-07	2.62924e-05	down		CTBP1-AS	540.444	1.08403	0.139837	7.75205	9.04211e-15	3.46103e-13	up		LINC01019	38.391	1.52274	0.417036	3.65134	0.000260871	0.00287227	up		NTNG2	514.203	1.20736	0.221618	5.4479	5.09681e-08	9.00806e-06	up
SSTR5-AS1	109.06	-1.23223	0.233399	-5.2795	1.29539e-07	2.62924e-05	down		SNORD60	11.6338	1.11981	0.145291	7.70735	1.28453e-14	4.71266e-13	up		DLX6-AS1	198.114	1.08286	0.296948	3.64663	0.000265703	0.00291127	up		SLC7A13	15.6872	1.73759	0.319232	5.44303	5.23818e-08	9.17811e-06	up
SERPINB7	27.9878	-1.24433	0.237354	-5.24252	1.584e-07	3.1234e-05	down		STPG3	32.7291	1.05908	0.13743	7.70636	1.29461e-14	4.74106e-13	up		C6orf118	23.866	1.37139	0.376453	3.64292	0.000269563	0.00294405	up		STAP1	163.589	2.01082	0.371109	5.4184	6.01343e-08	1.03579e-05	up
OLFM4	7323.94	-1.45103	0.27711	-5.23628	1.63847e-07	3.16371e-05	down		MIR559	3.3521	1.19453	0.155659	7.67402	1.66692e-14	6.01424e-13	up		MAP3K19	28.8219	1.16511	0.323364	3.6031	0.00031445	0.00329783	up		ASMTL-AS1	226.304	1.16344	0.215003	5.41129	6.25732e-08	1.05983e-05	up
MYOT	98.4864	-1.00056	0.191681	-5.21994	1.7898e-07	3.39727e-05	down		MIR378D2HG	4.79738	1.38232	0.180531	7.65699	1.90342e-14	6.69324e-13	up		KCNG3	263.876	1.1559	0.321156	3.5992	0.000319195	0.00333638	up		ATP6V1C2	211.246	1.04412	0.193187	5.40474	6.49036e-08	1.0795e-05	up
MSLN	145.405	-1.10635	0.212701	-5.20143	1.97757e-07	3.68481e-05	down		SERPINC1	7.98463	1.47428	0.193408	7.62265	2.48514e-14	8.57563e-13	up		SMIM28	19.4551	1.01082	0.281424	3.59181	0.000328386	0.00340186	up		RNF224	56.5414	1.04313	0.193044	5.40357	6.53278e-08	1.0795e-05	up
HSD17B13	241.903	-1.2045	0.232133	-5.18884	2.11604e-07	3.90698e-05	down		KLK14	241.69	1.66281	0.218698	7.60321	2.88881e-14	9.8022e-13	up		NKAIN1	1675.73	1.16852	0.327115	3.5722	0.000353992	0.00358312	up		DSCAM-AS1	248.047	2.94159	0.544252	5.40483	6.48713e-08	1.0795e-05	up
CHP2	74.7234	-1.13747	0.219417	-5.18408	2.17087e-07	3.9721e-05	down		RPL39P40	14.4104	1.31745	0.173791	7.58065	3.43827e-14	1.14188e-12	up		HRH3	26.259	1.0388	0.291702	3.56116	0.000369213	0.0036985	up		LINC02326	7.06022	2.91539	0.54201	5.37884	7.49674e-08	1.19977e-05	up
LINC00958	20.2303	-1.04255	0.201229	-5.18093	2.20778e-07	3.98412e-05	down		RPSAP1	21.0989	1.30113	0.173388	7.50413	6.18393e-14	1.96082e-12	up		ESM1	223.307	1.14993	0.323595	3.5536	0.000379995	0.00376751	up		LINC02389	16.4103	1.13535	0.212633	5.33948	9.32139e-08	1.44624e-05	up
TNNT1	301.784	-1.91317	0.369833	-5.17306	2.30296e-07	4.10291e-05	down		ERICH6	28.705	1.12015	0.149587	7.48825	6.97988e-14	2.16349e-12	up		OLIG1	23.8974	1.17618	0.331128	3.55203	0.000382278	0.00378645	up		ANGPTL3	74.3511	1.75855	0.329451	5.33781	9.4078e-08	1.44859e-05	up
FREM3	19.4304	-1.52054	0.294059	-5.17086	2.33022e-07	4.11538e-05	down		SNORD7	4.13032	1.12232	0.150022	7.48104	7.37355e-14	2.27762e-12	up		PTPRT	1433.64	1.08039	0.306406	3.52599	0.000421899	0.00406017	up		LRRTM4	62.3606	1.7502	0.328132	5.33382	9.61664e-08	1.46961e-05	up
CXCL2	472.607	-1.18981	0.230367	-5.16483	2.40657e-07	4.17757e-05	down		LINC01977	69.3634	1.00624	0.134613	7.47503	7.7186e-14	2.38059e-12	up		RNVU1-15	4.63457	1.00864	0.287483	3.50852	0.00045061	0.00427375	up		KRTAP5-1	13.0474	1.40511	0.264112	5.32011	1.03703e-07	1.54982e-05	up
SCGB3A1	121.923	-1.07881	0.209426	-5.15126	2.58741e-07	4.45342e-05	down		PPFIA2	669.727	1.81957	0.24375	7.4649	8.33623e-14	2.54405e-12	up		KIAA0087	74.6188	1.35824	0.389337	3.4886	0.000485554	0.00451872	up		SPINK1	350.284	2.35795	0.44549	5.29293	1.20374e-07	1.72825e-05	up
RHCG	52.5854	-1.38231	0.271956	-5.08285	3.71805e-07	6.06696e-05	down		YJEFN3	296.147	1.02357	0.137792	7.42839	1.09928e-13	3.27129e-12	up		ADARB2	388.83	1.03571	0.296997	3.48728	0.000487957	0.00453494	up		FBXW12	8.30659	1.14455	0.217067	5.27279	1.34362e-07	1.88339e-05	up
C4BPA	13.3726	-1.19682	0.23905	-5.00657	5.54071e-07	8.08104e-05	down		USP32P3	14.0415	1.13992	0.154313	7.38706	1.50113e-13	4.3216e-12	up		HAGLROS	41.0862	1.01954	0.2931	3.47849	0.000504255	0.00463754	up		LINC01866	16.8167	2.51565	0.478395	5.25853	1.45215e-07	1.99426e-05	up
KLHL41	137.721	-1.05371	0.211174	-4.98977	6.04524e-07	8.5263e-05	down		CELSR3	464.119	1.23162	0.166761	7.38556	1.51813e-13	4.34591e-12	up		MARCHF11	34.1217	1.5054	0.433548	3.47229	0.000516037	0.00471391	up		TBX2-AS1	132.98	1.04897	0.199472	5.25873	1.45057e-07	1.99426e-05	up
MYLPF	28.5352	-1.09006	0.218897	-4.97978	6.3658e-07	8.91651e-05	down		LINC01341	299.313	1.14051	0.154864	7.36455	1.77744e-13	5.00368e-12	up		FOXJ1	315.971	1.22598	0.355128	3.45223	0.000555975	0.00499345	up		RHBG	10.4733	1.21552	0.231869	5.24228	1.58605e-07	2.13487e-05	up
SAA2	140.529	-1.36565	0.275005	-4.96592	6.83749e-07	9.38307e-05	down		MSH4	7.87038	1.19262	0.162399	7.34374	2.07713e-13	5.7439e-12	up		FAM81B	26.8805	1.15559	0.337598	3.42296	0.000619431	0.00538952	up		KCTD16	32.4515	1.52583	0.291499	5.23443	1.65495e-07	2.19848e-05	up
CXCL1	378.944	-1.06504	0.215803	-4.93525	8.00478e-07	0.000106959	down		TLCD3B	25.0527	1.20364	0.164403	7.32124	2.45684e-13	6.64032e-12	up		KRT83	6.1003	1.29918	0.379599	3.4225	0.000620474	0.00539168	up		CCDC162P	14.688	1.49188	0.284969	5.23523	1.64777e-07	2.19848e-05	up
PON1	70.0049	-1.49663	0.306109	-4.8892	1.01249e-06	0.000125388	down		DIRAS2	110.366	1.6632	0.228824	7.26848	3.63554e-13	9.53449e-12	up		CLSTN2	1072.35	1.15584	0.338284	3.41678	0.000633656	0.00547654	up		ATP8B4	618.341	1.36369	0.260616	5.23257	1.67166e-07	2.20627e-05	up
NETO1	38.1193	-1.50327	0.30868	-4.86999	1.11603e-06	0.000134717	down		U47924.1	7.39594	1.11143	0.154718	7.1836	6.78995e-13	1.66473e-11	up		SI	557.44	1.25437	0.369595	3.39391	0.000689028	0.00582286	up		DNASE1L2	75.6622	1.0651	0.204298	5.21344	1.85375e-07	2.32578e-05	up
SAA2-SAA4	17.6183	-1.53866	0.316412	-4.86284	1.15712e-06	0.000137433	down		ASMTL-AS1	226.304	1.00183	0.140028	7.1545	8.39757e-13	2.00094e-11	up		NPY4R2	44.7483	1.19712	0.360374	3.3219	0.000894076	0.00702167	up		MADCAM1	41.5938	1.11798	0.214792	5.20493	1.94067e-07	2.41988e-05	up
PRSS21	141.671	-1.06769	0.219784	-4.85789	1.18642e-06	0.000137693	down		SAPCD1	26.9201	1.01266	0.141797	7.14161	9.22413e-13	2.18509e-11	up		SULT4A1	51.3644	1.26238	0.382215	3.30281	0.00095722	0.0073141	up		PLA2G4E	31.3129	1.47493	0.283977	5.19384	2.05999e-07	2.53754e-05	up
PI3	199.524	-1.09455	0.225174	-4.86091	1.16845e-06	0.000137693	down		RN7SL521P	9.72267	1.00852	0.141272	7.13886	9.41054e-13	2.22148e-11	up		LINC00898	6.08311	1.42278	0.43403	3.27806	0.00104522	0.00780278	up		LINC01238	192.041	1.01277	0.195097	5.1911	2.09054e-07	2.55966e-05	up
FHAD1-AS1	9.57895	-1.058	0.218389	-4.84458	1.26878e-06	0.00014316	down		ZNF541	44.9323	1.04366	0.146618	7.11826	1.09301e-12	2.52449e-11	up		OGDHL	1041.08	1.06695	0.328336	3.24957	0.00115581	0.00843215	up		MOV10L1	160.43	1.36741	0.263537	5.18868	2.11785e-07	2.57756e-05	up
DSG3	65.5353	-1.10441	0.22837	-4.83607	1.32432e-06	0.000148272	down		GRM7	168.48	1.81286	0.255717	7.08933	1.34762e-12	3.04675e-11	up		LINC00868	7.36226	1.09225	0.336123	3.24957	0.00115582	0.00843215	up		FAR2P1	416.905	1.75072	0.338926	5.16548	2.39819e-07	2.86725e-05	up
NHLH2	12.7177	-1.00483	0.209183	-4.80357	1.55858e-06	0.000164014	down		CYP4F8	1355.28	1.92664	0.273493	7.04457	1.86039e-12	4.12799e-11	up		GFAP	85.6484	1.42359	0.43915	3.24169	0.00118824	0.00861305	up		RAMACL	8.26727	2.16347	0.420775	5.14162	2.72386e-07	3.05869e-05	up
HP	32.5022	-1.09773	0.231245	-4.74703	2.06429e-06	0.000205518	down		OR2B6	12.38	1.23737	0.175757	7.04022	1.91931e-12	4.24945e-11	up		RFX6	107.046	1.0798	0.333362	3.23911	0.00119903	0.00866039	up		GCKR	17.4136	1.29301	0.252277	5.12535	2.96982e-07	3.22594e-05	up
FOXI1	87.5066	-1.49672	0.315553	-4.74315	2.10415e-06	0.000208465	down		PLPP4	146.915	1.22982	0.175722	6.99865	2.58441e-12	5.57623e-11	up		LINC01391	5.89617	1.21121	0.376695	3.21536	0.00130282	0.00921038	up		SMS	24211.5	1.08948	0.21269	5.1224	3.01666e-07	3.24411e-05	up
TMEM213	15.7533	-1.13478	0.242883	-4.67212	2.98114e-06	0.000273968	down		SLC9A3	149.117	1.31876	0.188551	6.99419	2.66798e-12	5.71408e-11	up		GLDC	337.539	1.1628	0.363937	3.19508	0.00139794	0.00967422	up		P3H2-AS1	20.6508	1.96854	0.385038	5.11258	3.17785e-07	3.38166e-05	up
FAM83C	8.46093	-1.27476	0.273702	-4.65748	3.201e-06	0.000290225	down		CPNE7	436.164	1.15868	0.166008	6.97964	2.9593e-12	6.2654e-11	up		ALX4	89.5501	1.05295	0.330891	3.18216	0.00146183	0.0100107	up		GOLGA8B	910.136	1.07051	0.209452	5.11099	3.20482e-07	3.39261e-05	up
SCGB1A1	479.21	-1.22013	0.262203	-4.65338	3.26541e-06	0.000291918	down		FAM72D	5.82618	1.02616	0.147166	6.9728	3.10702e-12	6.55765e-11	up		A1CF	12.9391	1.29969	0.410346	3.16729	0.00153865	0.0103776	up		LINC02814	19.8779	1.52742	0.299878	5.09349	3.51537e-07	3.64541e-05	up
ACTN2	234.745	-1.30189	0.280072	-4.6484	3.34518e-06	0.000295394	down		LMNTD2-AS1	186.891	1.07926	0.155941	6.92099	4.4851e-12	9.12509e-11	up		ALOX15	452.387	1.16707	0.368482	3.16725	0.00153889	0.0103776	up		CCDC83	22.4281	1.51402	0.298522	5.07171	3.9426e-07	3.94746e-05	up
SYNPO2L	37.4287	-1.24626	0.272329	-4.5763	4.73281e-06	0.000362548	down		ZNF556	55.317	1.88202	0.273633	6.8779	6.07401e-12	1.20297e-10	up		MCIDAS	27.3127	1.01073	0.321665	3.14216	0.00167705	0.0110009	up		GAS6-AS1	383.818	1.06296	0.210271	5.05521	4.29921e-07	4.16673e-05	up
SERPINB13	7.34876	-1.19111	0.26564	-4.48394	7.32774e-06	0.000481639	down		SNORD104	85.4793	1.0231	0.148758	6.87766	6.08441e-12	1.20297e-10	up		CCDC187	11.6925	1.10481	0.352112	3.13766	0.00170305	0.0111066	up		CEACAM20	685.351	2.07568	0.41083	5.0524	4.36295e-07	4.2027e-05	up
NWD2	13.4837	-1.50844	0.336529	-4.48234	7.38273e-06	0.000483688	down		PDIA2	126.241	1.61875	0.23622	6.85272	7.24568e-12	1.41197e-10	up		NKX2-1-AS1	9.66159	1.64034	0.523106	3.13578	0.00171399	0.0111513	up		LINC02145	18.4123	1.03091	0.204199	5.04854	4.45198e-07	4.20867e-05	up
PLA2G4D	211.676	-1.08122	0.244386	-4.42424	9.67808e-06	0.00060872	down		RELN	1305.24	1.22951	0.179651	6.84386	7.70881e-12	1.49079e-10	up		PPFIA2-AS1	20.6666	1.42297	0.457048	3.11339	0.00184954	0.0117991	up		GATA4	21.4819	1.67402	0.33274	5.031	4.87919e-07	4.49285e-05	up
CST1	587.493	-1.22634	0.277358	-4.42152	9.80089e-06	0.00061248	down		RDM1	14.2629	1.02366	0.150305	6.81051	9.72502e-12	1.83529e-10	up		LINC01096	5.39551	1.22316	0.3944	3.10133	0.00192652	0.0121717	up		RELN	1305.24	1.38339	0.275549	5.02049	5.15405e-07	4.63522e-05	up
NXPE4	75.8477	-1.19309	0.271245	-4.39858	1.08959e-05	0.000653768	down		NKX6-1	52.7388	1.81558	0.267725	6.78151	1.18924e-11	2.20742e-10	up		RHOXF1P1	30.4069	1.09793	0.354119	3.10045	0.00193228	0.0122006	up		STPG3	32.7291	1.06343	0.211976	5.01673	5.25589e-07	4.70599e-05	up
SAA1	388.307	-1.09344	0.249016	-4.39105	1.12807e-05	0.000662768	down		RPS3AP5	131.465	1.30593	0.192999	6.76651	1.31925e-11	2.42439e-10	up		NPY4R	104.609	1.00664	0.326611	3.08208	0.00205556	0.0127765	up		SMARCE1P6	5.04846	1.16016	0.231404	5.01357	5.34284e-07	4.76286e-05	up
MYL3	49.0474	-1.14389	0.261533	-4.3738	1.22101e-05	0.000696595	down		DHRS2	116.026	1.3385	0.198331	6.74882	1.49056e-11	2.69295e-10	up		GRIK1	234.969	1.06278	0.345433	3.07667	0.00209324	0.0129474	up		IL31RA	78.7561	1.38084	0.275785	5.00696	5.52968e-07	4.83264e-05	up
CLCA2	114.088	-1.09709	0.251981	-4.35386	1.33764e-05	0.000748416	down		NETO1	26.6316	1.86572	0.277309	6.72795	1.72076e-11	3.07332e-10	up		DNAH8-AS1	609.956	1.20128	0.39216	3.06323	0.00218963	0.0133968	up		GCM1	4.89001	1.48439	0.297548	4.98874	6.07733e-07	5.12538e-05	up
MYH7	879.606	-1.96089	0.469043	-4.18061	2.90724e-05	0.00129204	down		A1CF	12.9391	1.78518	0.265696	6.71887	1.83136e-11	3.23673e-10	up		DTHD1	23.4456	1.02133	0.333441	3.06299	0.00219139	0.0133995	up		SLC23A3	48.4106	1.01474	0.203468	4.98723	6.12514e-07	5.14436e-05	up
LINC02784	7.3212	-1.09195	0.262342	-4.16232	3.15026e-05	0.00138489	down		SSTR1	1287.19	1.3022	0.195149	6.67286	2.50861e-11	4.2974e-10	up		CHGA	1996.81	1.05109	0.344992	3.04672	0.00231356	0.01397	up		ZNF252P-AS1	91.9169	1.0438	0.209693	4.97774	6.43317e-07	5.35878e-05	up
SERPINB4	32.1122	-1.14386	0.277538	-4.12146	3.76473e-05	0.00156684	down		CAMKV	8.13221	1.71084	0.25639	6.6728	2.50972e-11	4.2974e-10	up		NKX2-2	38.3039	1.36378	0.451858	3.01815	0.0025432	0.0149915	up		SNORD104	85.4793	1.13741	0.228713	4.97308	6.58985e-07	5.44466e-05	up
LTF	44916.3	-1.13038	0.285951	-3.95307	7.71553e-05	0.00262162	down		MIR148A	11.4069	1.10957	0.16711	6.63979	3.14124e-11	5.23325e-10	up		FOXL2NB	47.8908	1.11244	0.370482	3.00269	0.00267605	0.0155706	up		PCP2	64.49	1.0718	0.215709	4.9687	6.74033e-07	5.49218e-05	up
ORM1	2412.94	-1.57338	0.413943	-3.80096	0.000144136	0.00394928	down		C1QTNF3	454.404	1.10995	0.167361	6.63206	3.31036e-11	5.49249e-10	up		ZNF556	55.317	1.26239	0.424095	2.97668	0.0029139	0.0165958	up		TMEM249	5.34497	1.52564	0.307411	4.96286	6.94637e-07	5.60258e-05	up
TRDN	48.5169	-1.34251	0.355796	-3.77325	0.000161138	0.0042962	down		CRISP3	11607.8	2.03724	0.309594	6.58035	4.69342e-11	7.56494e-10	up		FAM216B	30.4096	1.53421	0.523841	2.92877	0.00340309	0.0185481	up		POTEKP	21.4605	1.54091	0.312329	4.93361	8.07236e-07	6.35933e-05	up
CLEC3A	94.4861	-1.09881	0.29881	-3.67729	0.000235725	0.00552199	down		PTPRR	57.4918	1.34808	0.205502	6.55996	5.38204e-11	8.52612e-10	up		SYNPR-AS1	12.2639	1.29929	0.465026	2.79402	0.00520574	0.0250667	up		LINC01088	1102.07	1.7082	0.346807	4.92551	8.41411e-07	6.57757e-05	up
F11-AS1	18.1069	-1.05945	0.298684	-3.54705	0.000389564	0.00774931	down		EFNA2	11.6954	1.36314	0.208073	6.55127	5.70504e-11	9.00271e-10	up		KRT75	16.1103	1.19629	0.430992	2.77566	0.005509	0.0261247	up		TSPAN19	98.6275	1.79076	0.363631	4.92466	8.45053e-07	6.58073e-05	up
NRAP	151.068	-1.15889	0.327579	-3.53775	0.000403547	0.00785349	down		SUMO2P19	8.43066	1.04594	0.161128	6.49131	8.50917e-11	1.283e-09	up		TRPC7-AS1	20.9003	1.09331	0.400763	2.72806	0.00637086	0.0290657	up		ALOX12B	82.8427	1.11086	0.225654	4.92286	8.52885e-07	6.61637e-05	up
SYCE1	29.5504	-1.07624	0.310602	-3.465	0.000530225	0.00948799	down		GLYATL1P2	23.5609	1.54223	0.238542	6.46522	1.01149e-10	1.50347e-09	up		NKX2-1	65.1135	1.39137	0.514188	2.70596	0.00681077	0.0304106	up		CBARP	38.6523	1.06416	0.216544	4.9143	8.91009e-07	6.83387e-05	up
CD177P1	28.05	-1.0323	0.302983	-3.40711	0.000656545	0.0110935	down		KCNT1	19.5595	1.06465	0.164753	6.4621	1.03261e-10	1.52972e-09	up		PCAT5	40.6545	1.44338	0.537032	2.6877	0.00719469	0.0316721	up		PPFIA4	65.0608	1.2009	0.244523	4.9112	9.05198e-07	6.87786e-05	up
LINC01187	9.04946	-1.0803	0.321602	-3.35913	0.000781875	0.0127243	down		FAM72C	3.57155	1.1031	0.171386	6.43638	1.22354e-10	1.77504e-09	up		FEZF1	9.755	1.09602	0.409779	2.67466	0.00748043	0.0326616	up		C19orf67	6.16806	1.36325	0.279	4.8862	1.02802e-06	7.68179e-05	up
MYH2	33.8847	-1.15911	0.348512	-3.32588	0.000881399	0.0139526	down		CASC8	37.9306	1.02248	0.159505	6.41032	1.4521e-10	2.0697e-09	up		SCHLAP1	644.797	1.22652	0.473042	2.59283	0.00951901	0.038999	up		LINC01762	10.0028	1.3787	0.282687	4.87713	1.0764e-06	7.97286e-05	up
									NKX3-2	35.2822	1.20519	0.18829	6.40073	1.54638e-10	2.19484e-09	up		SMIM32	221.524	1.00855	0.391594	2.57549	0.0100099	0.0405279	up		COL25A1	58.4038	1.34354	0.276114	4.86587	1.13952e-06	8.32083e-05	up
									AMH	113.928	1.46423	0.229449	6.38151	1.75351e-10	2.45455e-09	up		ELFN1-AS1	103.42	1.21729	0.482206	2.52443	0.0115887	0.0451919	up		GMNC	195.517	1.73509	0.357107	4.85875	1.18127e-06	8.48386e-05	up
									LINC01687	33.6741	1.54412	0.243031	6.35359	2.10351e-10	2.8966e-09	up		CLEC3A	98.1684	1.1685	0.463429	2.52142	0.0116881	0.0454575	up		USP32P3	14.0415	1.15847	0.239464	4.83775	1.31316e-06	9.29966e-05	up
									DLL3	29.7759	1.08732	0.171568	6.33752	2.3349e-10	3.19359e-09	up		NETO1	26.6316	1.07761	0.429747	2.50755	0.0121571	0.0467979	up		SEMG1	145.107	2.80458	0.580365	4.83243	1.34875e-06	9.51854e-05	up
									SNORA3B	3.99768	1.02522	0.162122	6.32371	2.55351e-10	3.45771e-09	up		MYH7	985.038	-6.24875	0.711086	-8.78762	1.52757e-18	1.5524e-14	down		BCRP3	102.682	1.21042	0.251132	4.81987	1.43649e-06	9.95223e-05	up
									CEACAM22P	112.518	1.69283	0.267763	6.32212	2.57996e-10	3.49119e-09	up		NRAP	148.781	-4.31735	0.489029	-8.82842	1.0616e-18	1.5524e-14	down		LINC01443	15.1513	2.30591	0.479702	4.80696	1.53239e-06	0.000104829	up
									TERT	13.8153	1.07057	0.169721	6.30781	2.83015e-10	3.79439e-09	up		ACTA1	506.751	-3.70359	0.428037	-8.65252	5.03766e-18	3.41301e-14	down		GNMT	2552.74	1.28208	0.266793	4.80553	1.54339e-06	0.000104914	up
									H3C12	6.18695	1.23686	0.196756	6.28628	3.25156e-10	4.28586e-09	up		GNMT	2552.74	-2.0157	0.269855	-7.46956	8.0462e-14	2.33627e-10	down		LINC00893	182.442	1.0003	0.208268	4.80296	1.56341e-06	0.000105921	up
									H2BC17	11.324	1.0412	0.16574	6.28216	3.33909e-10	4.39283e-09	up		IL31RA	78.7561	-1.99915	0.278742	-7.17202	7.38976e-13	1.87746e-09	down		LMNTD2-AS1	186.891	1.14663	0.239381	4.78998	1.668e-06	0.000110838	up
									FEZF1-AS1	31.4372	1.4312	0.228054	6.2757	3.48073e-10	4.54664e-09	up		MAB21L1	108.293	-2.44314	0.342111	-7.14137	9.2403e-13	2.08677e-09	down		POU5F1	83.8778	1.03888	0.216982	4.78785	1.68579e-06	0.000111608	up
									IL36RN	17.0857	1.63645	0.261948	6.24722	4.17822e-10	5.34439e-09	up		LRRC9	143.337	-2.04545	0.287869	-7.1055	1.19887e-12	2.43671e-09	down		POTEH-AS1	206.682	1.39324	0.292208	4.76797	1.86094e-06	0.000121619	up
									SLC45A2	507.821	1.51093	0.242631	6.2273	4.74551e-10	5.99084e-09	up		MYH3	622.065	-2.09652	0.299275	-7.00535	2.46375e-12	4.55234e-09	down		MSH4	7.87038	1.21065	0.253976	4.76679	1.87189e-06	0.000121943	up
									NBEAP1	1493.59	1.72242	0.279627	6.15969	7.28874e-10	8.85429e-09	up		TCAP	319.509	-2.725	0.397688	-6.85211	7.27695e-12	1.01402e-08	down		RPRML	20.3321	1.90878	0.401522	4.75385	1.99575e-06	0.000127961	up
									NPIPB13	7.94622	1.12181	0.18246	6.14822	7.83557e-10	9.41241e-09	up		PAH	154.335	-3.03974	0.445752	-6.81934	9.14601e-12	1.16183e-08	down		HSD17B3	31.1873	1.12711	0.237338	4.74896	2.04467e-06	0.000130276	up
									RNVU1-3	7.9822	1.05867	0.172743	6.12856	8.86778e-10	1.05156e-08	up		CYP4F2	261.803	-3.08347	0.469842	-6.56278	5.28125e-11	5.3039e-08	down		SCAT8	11.2861	1.18453	0.249704	4.74372	2.09824e-06	0.000131889	up
									RHOXF1P1	30.4069	1.37835	0.228746	6.02568	1.68399e-09	1.88164e-08	up		COL25A1	58.4038	-1.82787	0.27905	-6.55033	5.74099e-11	5.3039e-08	down		TENM1	1559.25	1.54399	0.325601	4.74197	2.11645e-06	0.000131953	up
									LINC01619	35.6151	1.11775	0.185622	6.02164	1.72654e-09	1.92179e-08	up		SLC26A3	147.635	-2.37877	0.363875	-6.53733	6.26251e-11	5.53415e-08	down		AURKAP1	4.83923	1.17484	0.248105	4.73525	2.18789e-06	0.000135286	up
									LINC01979	37.9264	1.10894	0.187799	5.90494	3.52769e-09	3.65445e-08	up		VGLL3	5220.74	-2.41572	0.375677	-6.43032	1.27332e-10	8.92423e-08	down		MKRN3	14.7286	2.18901	0.462614	4.73181	2.22521e-06	0.000136745	up
									SNTG2-AS1	160.663	1.16532	0.197733	5.8934	3.78333e-09	3.89011e-08	up		FRG2HP	24.0295	-4.33191	0.673455	-6.43236	1.25636e-10	8.92423e-08	down		SAPCD1	26.9201	1.03581	0.21891	4.73166	2.22694e-06	0.000136745	up
									KLK12	703.531	1.45537	0.247169	5.88818	3.90473e-09	3.99214e-08	up		MYH6	30.5941	-2.86148	0.446685	-6.40605	1.49343e-10	1.0118e-07	down		SYT4	132.546	1.84401	0.390626	4.72066	2.35075e-06	0.000140131	up
									SOX11	8.517	1.46235	0.250772	5.83139	5.49662e-09	5.44438e-08	up		LINC00668	2487.83	-3.46537	0.544353	-6.36604	1.93972e-10	1.15955e-07	down		PURPL	10.2997	2.14562	0.454293	4.72299	2.32401e-06	0.000140131	up
									CCDC162P	14.688	1.05604	0.182304	5.79271	6.92608e-09	6.70345e-08	up		CCDC141	184.082	-2.22927	0.352669	-6.32115	2.59622e-10	1.42617e-07	down		MRPL15P1	9.53064	1.62119	0.343426	4.72064	2.35103e-06	0.000140131	up
									PAX1	87.1186	1.62492	0.28148	5.77277	7.79779e-09	7.47242e-08	up		MTND1P23	155.383	-2.45149	0.389199	-6.29881	2.99945e-10	1.60431e-07	down		CD36	327.409	1.14309	0.242191	4.7198	2.36081e-06	0.000140302	up
									DNAH8	2074.31	1.27142	0.222268	5.72023	1.06379e-08	9.89998e-08	up		KLHL41	151.696	-2.05788	0.3276	-6.2817	3.34898e-10	1.74533e-07	down		LAMA1	119.431	1.11668	0.236631	4.71908	2.36909e-06	0.000140384	up
									COL11A1	64.4149	1.22055	0.214563	5.68857	1.28109e-08	1.1671e-07	up		MTCYBP18	79.1592	-2.58289	0.41196	-6.26976	3.61606e-10	1.83741e-07	down		SEMG2	121.977	2.4769	0.525269	4.71549	2.41132e-06	0.000142058	up
									ARHGDIG	170.712	1.05762	0.185924	5.68848	1.28176e-08	1.1672e-07	up		NCAPD3	27154.2	-1.5675	0.251201	-6.24004	4.37467e-10	2.11524e-07	down		CFAP100	7.06256	1.41405	0.299836	4.71607	2.40439e-06	0.000142058	up
									PRAME	117.583	1.82423	0.321715	5.67033	1.42526e-08	1.28691e-07	up		C21orf62	38.7208	-1.67375	0.26838	-6.23649	4.47504e-10	2.11524e-07	down		CORO6	275.793	1.20532	0.256064	4.70712	2.51246e-06	0.000147236	up
									RNVU1-15	4.63457	1.06653	0.189064	5.64109	1.68981e-08	1.50505e-07	up		ANPEP	21868.7	-2.30234	0.369788	-6.22611	4.78155e-10	2.20875e-07	down		GOLGA7B	109.75	1.19032	0.253378	4.69778	2.62999e-06	0.000150153	up
									GRIN3A	1649.77	1.38138	0.245414	5.62876	1.81507e-08	1.60606e-07	up		NBL1	6140.55	-1.06501	0.171488	-6.21042	5.28432e-10	2.33486e-07	down		TDO2	416.805	2.4228	0.516697	4.68902	2.74518e-06	0.000154559	up
									ESM1	223.307	1.17434	0.208694	5.62706	1.83302e-08	1.61632e-07	up		ACAD8	7054.52	-1.14895	0.185203	-6.20375	5.51319e-10	2.38416e-07	down		LAMP5	449.681	1.28169	0.274084	4.67627	2.92141e-06	0.000161306	up
									BAIAP2L2	313.19	1.05786	0.188087	5.62434	1.86218e-08	1.63776e-07	up		HHATL	17.5409	-2.13267	0.34508	-6.18022	6.40105e-10	2.67537e-07	down		RN7SL381P	7.86089	1.02192	0.219074	4.66472	3.09041e-06	0.000167055	up
									TUNAR	41.8315	1.79075	0.318392	5.62436	1.86196e-08	1.63776e-07	up		LINC02814	19.8779	-1.87072	0.30277	-6.17869	6.46359e-10	2.67537e-07	down		EGFR-AS1	10.4389	1.07198	0.229998	4.6608	3.14978e-06	0.000169363	up
									TMEM249	5.34497	1.07429	0.191207	5.61849	1.92636e-08	1.68329e-07	up		XIRP1	62.4478	-2.85081	0.466305	-6.11361	9.74051e-10	3.68533e-07	down		PROC	56.1619	1.51992	0.326314	4.65784	3.19538e-06	0.000170462	up
									KCNC2	1705.89	1.4654	0.261476	5.60434	2.09052e-08	1.81969e-07	up		RAB27A	6381.84	-1.08557	0.178973	-6.06555	1.31505e-09	4.5055e-07	down		LINC00261	138.589	1.84998	0.398476	4.64264	3.43979e-06	0.000180656	up
									KLF2P2	27.2031	1.12911	0.202145	5.58563	2.3286e-08	2.01057e-07	up		TNNT1	305.312	-3.44438	0.570695	-6.03542	1.58552e-09	5.11518e-07	down		NBEAP1	1493.59	1.99035	0.428868	4.64094	3.4682e-06	0.000181212	up
									UCN3	8.70729	1.60404	0.28727	5.58374	2.35407e-08	2.02911e-07	up		MYOM1	396.684	-1.38832	0.231502	-5.99701	2.00986e-09	6.3774e-07	down		NODAL	4.56972	1.51978	0.328292	4.62935	3.66816e-06	0.000189708	up
									HSPA6	152.433	1.06406	0.191078	5.56874	2.56592e-08	2.18943e-07	up		NPR3	3298.86	-1.8348	0.307263	-5.97143	2.35189e-09	7.13466e-07	down		LMO7-AS1	67.5443	1.17124	0.25295	4.63033	3.65081e-06	0.000189708	up
									ATP8A2	1037.39	1.30726	0.234758	5.56853	2.56893e-08	2.19108e-07	up		ATP8B4	618.341	-1.56724	0.263599	-5.94555	2.75529e-09	8.11614e-07	down		CYP4F35P	32.8561	1.43283	0.310641	4.6125	3.97858e-06	0.000201038	up
									SULT4A1	51.3644	1.37385	0.246743	5.56794	2.57773e-08	2.19674e-07	up		MYOZ2	33.138	-2.43792	0.411182	-5.92905	3.04697e-09	8.36886e-07	down		CALML6	22.6734	1.18421	0.257493	4.59899	4.24535e-06	0.000208959	up
									RHAG	13.4255	1.50599	0.272095	5.53478	3.1162e-08	2.5947e-07	up		LMOD3	24.3458	-1.69319	0.287522	-5.88892	3.8873e-09	1.00412e-06	down		KLF2P4	55.4009	1.48916	0.324115	4.59455	4.33688e-06	0.000212403	up
									PIP	160.255	1.3731	0.248134	5.53371	3.13521e-08	2.60946e-07	up		LSAMP-AS1	26.7631	-1.9055	0.323612	-5.88821	3.90394e-09	1.00412e-06	down		AMH	113.928	1.61615	0.352317	4.58721	4.49211e-06	0.000218176	up
									NRIR	6.97088	1.04311	0.188987	5.51949	3.39983e-08	2.80331e-07	up		KRTAP13-2	52.5037	-3.07163	0.523034	-5.87272	4.28706e-09	1.04981e-06	down		SNORD60	11.6338	1.03185	0.225202	4.5819	4.60778e-06	0.00022131	up
									CYP4F23P	18.6553	1.08329	0.196418	5.51526	3.48266e-08	2.85885e-07	up		LINC01926	67.9916	-1.23415	0.210918	-5.85133	4.8766e-09	1.16608e-06	down		SYCE1L	271.689	1.08565	0.23703	4.58025	4.64431e-06	0.000221632	up
									FIRRE	30.5132	1.27222	0.230759	5.51322	3.52325e-08	2.88983e-07	up		TRIM72	20.2307	-2.33019	0.399701	-5.82983	5.54834e-09	1.31128e-06	down		MIR2052HG	87.8879	1.78079	0.389591	4.57091	4.85612e-06	0.000229004	up
									TYRP1	55.1151	1.17849	0.21566	5.46456	4.64044e-08	3.72059e-07	up		ETV4	365.228	-2.15797	0.371112	-5.81488	6.0676e-09	1.41752e-06	down		PDIA2	126.241	1.65659	0.362594	4.56873	4.90695e-06	0.000230865	up
									DQX1	13.9269	1.03928	0.191145	5.43713	5.41471e-08	4.28124e-07	up		MYOM3	65.9748	-2.12248	0.365336	-5.80967	6.25965e-09	1.44577e-06	down		FAM166A	9.04234	1.09517	0.240145	4.56045	5.10451e-06	0.000236331	up
									LINC01561	10.2424	1.08528	0.199701	5.43451	5.49468e-08	4.33875e-07	up		CT62	110.13	-1.68821	0.290913	-5.80313	6.50878e-09	1.48642e-06	down		MTND1P23	155.383	1.75401	0.384866	4.55746	5.17764e-06	0.000237275	up
									SLC22A10	55.6148	1.19479	0.22209	5.37977	7.45828e-08	5.73118e-07	up		COL12A1	9424.45	-1.4184	0.245334	-5.78153	7.40233e-09	1.61695e-06	down		DBH	35.5258	1.32527	0.291105	4.55254	5.30023e-06	0.000242083	up
									DSCAM-AS1	248.047	1.89938	0.354497	5.35796	8.41675e-08	6.39516e-07	up		P3H2-AS1	20.6508	-2.24005	0.389019	-5.75821	8.50101e-09	1.74528e-06	down		HOXB6	37.2767	1.15161	0.253073	4.55051	5.35169e-06	0.000242256	up
									SLC22A16	28.3867	1.0647	0.198894	5.35312	8.64488e-08	6.54647e-07	up		GABRA1	17.9286	-3.21265	0.558215	-5.75521	8.65317e-09	1.75876e-06	down		SPAG17	19.6024	1.31844	0.289727	4.55064	5.34825e-06	0.000242256	up
									CYP26A1	6.2989	1.25658	0.234793	5.35185	8.70581e-08	6.5877e-07	up		SEMG1	145.107	-3.37453	0.586954	-5.74922	8.96535e-09	1.79814e-06	down		SPINK8	57.5876	1.44301	0.317101	4.55063	5.34854e-06	0.000242256	up
									GABRA2	57.2902	1.69173	0.316286	5.34875	8.85616e-08	6.6915e-07	up		ADPGK-AS1	156.242	-1.52137	0.267148	-5.69485	1.23479e-08	2.34553e-06	down		TCAP	319.509	1.78755	0.393222	4.54591	5.46992e-06	0.00024651	up
									CST2	650.565	1.41208	0.264406	5.34059	9.26459e-08	6.94844e-07	up		SYNPO2L	43.466	-2.44126	0.428906	-5.69184	1.25681e-08	2.36525e-06	down		LINC00161	42.36	1.89894	0.418576	4.53667	5.71487e-06	0.000254168	up
									CCDC83	22.4281	1.02695	0.192319	5.33981	9.30456e-08	6.96813e-07	up		EMP1	5167.65	-1.01688	0.178822	-5.68657	1.29617e-08	2.39496e-06	down		UPP2	8.82974	1.20228	0.265879	4.5219	6.12872e-06	0.000269041	up
									PPP3R2	7.39662	1.49473	0.280548	5.3279	9.93544e-08	7.39428e-07	up		GLB1L3	2613.14	-1.59229	0.279993	-5.68689	1.29375e-08	2.39496e-06	down		RNF212	183.725	1.15991	0.256713	4.5183	6.2339e-06	0.000271897	up
									PPFIA2-AS1	20.6666	1.56988	0.295488	5.31285	1.07922e-07	7.97352e-07	up		HAO1	44.3749	-2.64796	0.466869	-5.67174	1.41358e-08	2.56527e-06	down		SLC38A4	140.74	1.53836	0.341977	4.49844	6.84535e-06	0.000292294	up
									HNRNPA1P57	50.4652	1.70899	0.324518	5.26625	1.39237e-07	1.00106e-06	up		MYL3	56.134	-2.32516	0.410455	-5.66483	1.47171e-08	2.63675e-06	down		LRG1	1455.01	1.21102	0.269188	4.4988	6.83395e-06	0.000292294	up
									LINC00244	11.7795	1.04862	0.200389	5.23292	1.66855e-07	1.17755e-06	up		LMO7-AS1	67.5443	-1.44609	0.255708	-5.65523	1.55634e-08	2.70364e-06	down		RNA5SP18	4.85061	1.60681	0.35764	4.4928	7.02914e-06	0.000298886	up
									ADAM7	138.476	1.41351	0.270307	5.22929	1.70163e-07	1.19798e-06	up		ANKRD2	15.8562	-1.75047	0.309686	-5.65241	1.58213e-08	2.72516e-06	down		GAPLINC	91.436	1.19459	0.266251	4.48671	7.23309e-06	0.000305639	up
									HNF1A-AS1	31.2111	1.7444	0.335227	5.20363	1.95433e-07	1.35708e-06	up		VSTM2A	662.256	-2.52386	0.448059	-5.63287	1.77233e-08	2.95267e-06	down		SHISA8	39.6012	1.37134	0.3057	4.48591	7.26047e-06	0.00030616	up
									HRK	9.62474	1.01063	0.194974	5.18339	2.17885e-07	1.50068e-06	up		CA3	261.046	-2.43246	0.432055	-5.62998	1.80232e-08	2.97823e-06	down		PLIN5	723.827	1.1494	0.25674	4.47691	7.57296e-06	0.00031541	up
									MYT1	84.9542	1.24244	0.241691	5.1406	2.7386e-07	1.84067e-06	up		LINC00161	42.36	-2.36873	0.423133	-5.59807	2.16746e-08	3.38874e-06	down		PTPRR	57.4918	1.41114	0.315873	4.46743	7.91659e-06	0.000325936	up
									TMED11P	49.3899	1.26504	0.247747	5.10616	3.28768e-07	2.16183e-06	up		GUCY2D	124.784	-1.16362	0.208046	-5.5931	2.23046e-08	3.40858e-06	down		DQX1	13.9269	1.32689	0.297227	4.46422	8.03616e-06	0.000328642	up
									KCNMB2	113.481	1.18229	0.233728	5.0584	4.22796e-07	2.70061e-06	up		SGCD	907.227	-1.22158	0.219054	-5.57659	2.4528e-08	3.67539e-06	down		MYBPC3	5.55606	1.45051	0.32614	4.4475	8.68758e-06	0.000348274	up
									ABCC11	644.499	1.23487	0.244312	5.05449	4.31551e-07	2.75307e-06	up		SCN4A	20.9393	-1.71324	0.307909	-5.56411	2.63497e-08	3.85293e-06	down		MESP1	2705.79	1.03546	0.232948	4.44504	8.78753e-06	0.000350897	up
									UGT2B17	11.0161	1.47842	0.292892	5.04766	4.47256e-07	2.84078e-06	up		TRDN	54.8196	-3.05434	0.550103	-5.55231	2.81926e-08	4.06393e-06	down		OR52I1	5.48297	1.61682	0.366837	4.40745	1.04595e-05	0.000398855	up
									DUSP5P1	7.37495	1.12745	0.22369	5.04022	4.64989e-07	2.94512e-06	up		TTN	1135.1	-1.50349	0.271017	-5.54758	2.89648e-08	4.14585e-06	down		TNNT1	305.312	2.48509	0.564256	4.40419	1.06179e-05	0.000403379	up
									RNF2P1	9.16381	1.02152	0.204077	5.00557	5.56967e-07	3.46361e-06	up		CKM	383.528	-2.25045	0.405944	-5.54374	2.96074e-08	4.18304e-06	down		EFCAB6-AS1	4.16681	1.04119	0.236448	4.40347	1.06534e-05	0.000403974	up
									LINC01727	10.9225	1.04975	0.210471	4.9876	6.11343e-07	3.75394e-06	up		SLC38A4	140.74	-1.90917	0.345838	-5.52041	3.38217e-08	4.6136e-06	down		SLC17A4	56.1668	2.51326	0.571707	4.39606	1.10235e-05	0.000414421	up
									FEZF1	9.755	1.31713	0.265448	4.96192	6.97983e-07	4.23984e-06	up		LINC00470	12.7985	-2.32519	0.421679	-5.51413	3.50515e-08	4.69384e-06	down		DACH2	56.3655	1.71483	0.390225	4.39447	1.11045e-05	0.000415651	up
									CRISP2	51.7276	1.238	0.249959	4.95281	7.31476e-07	4.41951e-06	up		CYP27A1	2736.51	-1.27439	0.232009	-5.49286	3.95484e-08	5.14882e-06	down		FAR2P4	366.135	1.49945	0.341545	4.3902	1.13248e-05	0.000420799	up
									GLDC	337.539	1.14568	0.234667	4.88216	1.04931e-06	6.12853e-06	up		VSTM2A-OT1	16.3446	-2.8444	0.518425	-5.48663	4.09683e-08	5.23699e-06	down		CEL	52.721	1.00774	0.230308	4.37564	1.21079e-05	0.000444415	up
									WASF5P	8.92518	1.03736	0.212606	4.87924	1.06497e-06	6.20925e-06	up		POTEH-AS1	206.682	-1.61979	0.295527	-5.48103	4.22848e-08	5.37149e-06	down		PSORS1C3	20.4631	1.53312	0.350609	4.37275	1.22693e-05	0.000448725	up
									SERPINA7	6.88072	1.13418	0.233921	4.84857	1.24357e-06	7.14807e-06	up		MIR133A1HG	23.704	-1.64335	0.300453	-5.46955	4.51167e-08	5.66048e-06	down		EPHA6	280.06	1.17805	0.269938	4.36414	1.27622e-05	0.00046009	up
									NF1P10	8.04847	1.17669	0.244425	4.8141	1.47868e-06	8.35068e-06	up		APOBEC2	21.6077	-2.15107	0.395347	-5.44097	5.29912e-08	6.41099e-06	down		DKK4	8.10378	1.73633	0.39787	4.36406	1.27671e-05	0.00046009	up
									SNORD14E	22.5502	1.06307	0.221537	4.79859	1.5979e-06	8.93459e-06	up		CASQ1	88.6537	-1.50262	0.276488	-5.43466	5.49016e-08	6.60281e-06	down		POU5F2	3.49741	1.10161	0.252564	4.36169	1.29061e-05	0.000464279	up
									LINC01096	5.39551	1.23362	0.257392	4.79277	1.6449e-06	9.17334e-06	up		ST8SIA6	192.118	-1.33443	0.246684	-5.40946	6.32159e-08	7.38428e-06	down		TBX10	61.8387	1.49076	0.342367	4.35427	1.3351e-05	0.000476905	up
									CYP4F62P	182.994	1.03392	0.218489	4.73215	2.22153e-06	1.20664e-05	up		FOSL1	216.89	-1.7841	0.330074	-5.40515	6.47555e-08	7.47816e-06	down		H2AZ1-DT	3.54439	1.17476	0.269833	4.35364	1.33897e-05	0.000477449	up
									PGBD4P8	52.7869	1.24532	0.26607	4.68041	2.86295e-06	1.51828e-05	up		LINC02326	7.06022	-2.95369	0.547127	-5.39855	6.71809e-08	7.71441e-06	down		NF1P6	5.85514	1.66462	0.382923	4.34715	1.37916e-05	0.000489205	up
									KIAA0087	74.6188	1.17433	0.251274	4.67353	2.96065e-06	1.56449e-05	up		SLC18A2	136.063	-1.38214	0.256501	-5.38844	7.10704e-08	8.11521e-06	down		LINC02043	4.49472	1.20589	0.278171	4.33507	1.45711e-05	0.000510617	up
									SLC44A5	543.451	1.11011	0.24025	4.62065	3.82541e-06	1.96045e-05	up		ACP5	1893.29	-1.21983	0.2265	-5.38556	7.2221e-08	8.20052e-06	down		AFP	10.2403	1.76209	0.406688	4.33279	1.47231e-05	0.000513743	up
									TDO2	416.805	1.52947	0.336756	4.54177	5.57829e-06	2.74857e-05	up		FABP5	2117.25	-1.86775	0.348788	-5.35498	8.55664e-08	9.16107e-06	down		UNC5A	808.26	1.74641	0.403087	4.3326	1.47361e-05	0.000513743	up
									NKX2-2	38.3039	1.31421	0.291754	4.5045	6.65283e-06	3.21567e-05	up		LINC02005	18.8189	-2.09342	0.391013	-5.35384	8.61092e-08	9.16319e-06	down		PROZ	21.1961	1.07367	0.247973	4.32978	1.49262e-05	0.000518589	up
									IGLVIVOR22-1	6.02741	1.01398	0.228213	4.44314	8.86568e-06	4.17601e-05	up		LINC01762	10.0028	-1.5212	0.285192	-5.33393	9.61072e-08	9.76689e-06	down		LINC01695	11.2598	1.35843	0.313846	4.32832	1.50248e-05	0.000519398	up
									FP325330.3	6.99024	1.17124	0.264633	4.4259	9.60408e-06	4.48021e-05	up		TBX10	61.8387	-1.84487	0.346148	-5.32972	9.83617e-08	9.89703e-06	down		LINC01297	849.554	1.32548	0.306617	4.32293	1.53969e-05	0.000529514	up
									ZBBX	16.7993	1.2663	0.286847	4.41455	1.01222e-05	4.69603e-05	up		IQSEC3	104.14	-1.05744	0.198454	-5.32841	9.90744e-08	9.91965e-06	down		STRC	12.1586	1.00676	0.232952	4.32176	1.54787e-05	0.00053061	up
									APOBEC3AP1	12.8426	1.64568	0.373141	4.41035	1.03206e-05	4.77392e-05	up		GABRB2	14.365	-1.42036	0.267478	-5.31017	1.09522e-07	1.07021e-05	down		SLC45A2	507.821	1.60677	0.372176	4.31725	1.57987e-05	0.00053696	up
									KLF2P3	55.5478	1.0483	0.238471	4.39592	1.10304e-05	5.05964e-05	up		S100A1	109.649	-1.12522	0.211983	-5.30806	1.10798e-07	1.07237e-05	down		RPS15AP30	5.60038	1.71282	0.396782	4.31677	1.58326e-05	0.00053696	up
									SCHLAP1	644.797	1.33572	0.304972	4.37979	1.18794e-05	5.41972e-05	up		DPYS	208.787	-2.01651	0.380107	-5.30511	1.12602e-07	1.07448e-05	down		C1QTNF9B	67.0889	1.40618	0.326621	4.30523	1.66811e-05	0.000555809	up
									MARCHF11	34.1217	1.22089	0.280134	4.35824	1.3111e-05	5.91654e-05	up		ACTN2	240.014	-2.22518	0.423471	-5.25463	1.48324e-07	1.35187e-05	down		ACTA1	506.751	1.81754	0.423239	4.29436	1.75198e-05	0.000575979	up
									KCNMB2-AS1	21.3016	1.23732	0.284416	4.3504	1.35891e-05	6.11328e-05	up		AZGP1	61720	-1.2357	0.235279	-5.25208	1.50392e-07	1.3646e-05	down		LINC01634	7.9789	1.33826	0.311651	4.29409	1.75415e-05	0.000575979	up
									MIR2052HG	87.8879	1.07899	0.253396	4.25812	2.06153e-05	8.89609e-05	up		TRIM63	24.8599	-1.64037	0.312641	-5.24681	1.54757e-07	1.39179e-05	down		RN7SKP127	7.47578	1.80268	0.419982	4.29227	1.76858e-05	0.000578848	up
									SLCO1A2	446.256	1.09308	0.257207	4.24982	2.13941e-05	9.18925e-05	up		MEIS3	905.935	-1.08443	0.206903	-5.24123	1.59506e-07	1.42191e-05	down		NTNG1	678.741	1.1814	0.27619	4.2775	1.89004e-05	0.000603062	up
									FOXB2	43.455	1.35077	0.317885	4.24925	2.14484e-05	9.2073e-05	up		CARTPT	97.8164	-1.97484	0.378	-5.22446	1.74668e-07	1.52305e-05	down		GCSAML	532.878	1.25348	0.293297	4.27375	1.92214e-05	0.000610431	up
									POU6F2	11.1227	1.06065	0.26238	4.04241	5.29046e-05	0.000207945	up		SFTPB	6.63702	-1.96039	0.376145	-5.2118	1.87021e-07	1.61068e-05	down		ALOX12P2	87.1694	1.20605	0.282346	4.27153	1.94132e-05	0.000615559	up
									NXPH1	5.60136	1.14168	0.286625	3.98317	6.80029e-05	0.000259804	up		P3H2	4842.69	-1.51482	0.290983	-5.20587	1.93089e-07	1.64206e-05	down		SYT1	880.108	1.16844	0.273982	4.26466	2.0021e-05	0.000627973	up
									ANKRD34B	533.118	1.18953	0.300461	3.95902	7.52564e-05	0.000284416	up		INSYN2A	40.7861	-1.23285	0.23701	-5.20166	1.97513e-07	1.66711e-05	down		MRPS18AP1	20.0862	1.1677	0.273961	4.26228	2.02352e-05	0.000631882	up
									LINC02820	21.5491	1.10087	0.278395	3.95433	7.67487e-05	0.000289302	up		HAUS1P2	20.1813	-1.7283	0.332765	-5.19374	2.06112e-07	1.73029e-05	down		RNVU1-3	7.9822	1.14805	0.269952	4.25278	2.11137e-05	0.000650206	up
									ALB	257.479	1.04474	0.265291	3.9381	8.21289e-05	0.000307416	up		MYOT	112.028	-1.60158	0.309604	-5.17299	2.30375e-07	1.85074e-05	down		MTND5P1	5.02734	1.12635	0.264971	4.25086	2.1295e-05	0.000654798	up
									LINC01114	12.7332	1.31493	0.335792	3.9159	9.00687e-05	0.000333512	up		TSHR	15.0103	-1.35942	0.263541	-5.15828	2.49226e-07	1.98648e-05	down		PKHD1	117.639	1.40348	0.330446	4.24722	2.16442e-05	0.000663206	up
									HOXC11	16.9606	1.06688	0.277445	3.84537	0.000120369	0.000433545	up		DDN	28.3384	-1.78658	0.346666	-5.15361	2.55516e-07	2.01976e-05	down		RNF222	4.16125	1.12407	0.264901	4.24336	2.20196e-05	0.000667984	up
									LINC00898	6.08311	1.08392	0.283195	3.82748	0.000129461	0.000460967	up		FAT3	329.167	-1.19434	0.232165	-5.14435	2.68452e-07	2.09561e-05	down		CA15P1	3.81224	1.33637	0.315311	4.23826	2.25264e-05	0.000678293	up
									LINC02836	36.6916	1.46094	0.392317	3.72387	0.000196195	0.000666923	up		SYT1	880.108	-1.4223	0.277124	-5.13235	2.86149e-07	2.2114e-05	down		MIR7111	4.63171	1.11413	0.262901	4.23783	2.25689e-05	0.000678569	up
									SLC6A19	56.9926	1.03985	0.279433	3.72129	0.00019821	0.000673119	up		H19	172.071	-1.83466	0.358347	-5.11978	3.05889e-07	2.33729e-05	down		LENEP	9.27707	1.10405	0.260629	4.23609	2.27442e-05	0.000682831	up
									HNF1A	61.604	1.15642	0.317025	3.64774	0.000264557	0.000869521	up		TNMD	11.7632	-1.79527	0.352015	-5.09997	3.39714e-07	2.57637e-05	down		THRSP	5.19212	1.48316	0.35056	4.23083	2.32832e-05	0.000693888	up
									KRT75	16.1103	1.00492	0.278877	3.60346	0.000314007	0.00101144	up		KY	35.9719	-1.37209	0.269332	-5.09444	3.4978e-07	2.63307e-05	down		NPIPB12	7.64951	1.03096	0.243674	4.23089	2.32774e-05	0.000693888	up
									SLC18A3	24.5058	1.41833	0.423895	3.34593	0.000820058	0.00238042	up		SLC15A2	4418.58	-1.05171	0.206642	-5.08953	3.58946e-07	2.66262e-05	down		ANKRD20A5P	51.07	1.05156	0.24857	4.23043	2.33241e-05	0.000694088	up
									COL2A1	4791.96	1.028	0.33548	3.06428	0.00218192	0.00567467	up		PHKA2-AS1	35.5166	-1.09944	0.216284	-5.08329	3.70945e-07	2.71378e-05	down		AKR7A2P1	4.65223	1.16105	0.274598	4.22819	2.35576e-05	0.000700013	up
									FAM124A	344.954	-1.05061	0.0993762	-10.572	4.01656e-26	2.87468e-23	down		HRC	112.726	-1.01298	0.199337	-5.08174	3.74002e-07	2.72458e-05	down		KLK12	703.531	1.59652	0.379114	4.21119	2.54031e-05	0.000742904	up
									FAT3	329.167	-1.51478	0.149646	-10.1224	4.39379e-24	1.78608e-21	down		TNNI1	469.548	-1.42096	0.279672	-5.08081	3.75838e-07	2.72818e-05	down		FAM71F1	7.32579	1.17047	0.278064	4.20936	2.56097e-05	0.000745306	up
									TMEM252	94.0521	-1.42873	0.147603	-9.67953	3.68417e-22	9.13179e-20	down		ALOX15B	14499.6	-1.88055	0.372431	-5.04939	4.43232e-07	3.05495e-05	down		TMED6	108.2	1.38512	0.329239	4.20704	2.58736e-05	0.000748597	up
									SLC7A14	11.6323	-1.74065	0.184396	-9.43972	3.73788e-21	7.30504e-19	down		LINC00964	174.784	-1.14543	0.226849	-5.04931	4.43399e-07	3.05495e-05	down		MROH5	8.67885	1.44992	0.345166	4.20066	2.66143e-05	0.000762957	up
									CHI3L2	422.361	-2.06689	0.219699	-9.40784	5.06447e-21	9.53105e-19	down		HECW1	161.133	-1.29172	0.256067	-5.04447	4.54783e-07	3.12279e-05	down		PON1	77.4192	2.0142	0.479595	4.19979	2.67161e-05	0.00076372	up
									MAB21L1	108.293	-2.06511	0.219887	-9.39169	5.90454e-21	1.08117e-18	down		ABRA	19.2545	-1.97713	0.39243	-5.03816	4.7003e-07	3.21662e-05	down		WNT5A	2077.9	1.07495	0.255936	4.20008	2.66817e-05	0.00076372	up
									MTND6P4	25.2162	-1.52292	0.165406	-9.2072	3.34752e-20	4.89485e-18	down		DGKG	103.75	-1.09671	0.218391	-5.02176	5.11997e-07	3.38969e-05	down		LINC00173	46.1871	1.03883	0.247593	4.19572	2.72002e-05	0.000776465	up
									PTGIS	1859.69	-1.02535	0.111895	-9.16352	5.02302e-20	6.85187e-18	down		PLCL1	578.696	-1.00714	0.200685	-5.01853	5.20693e-07	3.42928e-05	down		NPPC	68.7223	1.69595	0.404812	4.18947	2.79611e-05	0.000793729	up
									B3GALT2	160.137	-1.17114	0.133084	-8.80003	1.36778e-18	1.33654e-16	down		MYLK3	57.6963	-1.12035	0.223254	-5.01828	5.21352e-07	3.42928e-05	down		GPR88	57.9768	1.07974	0.259564	4.15981	3.18511e-05	0.000876014	up
									AHNAK2	1504.3	-1.00408	0.114486	-8.7703	1.78187e-18	1.71642e-16	down		TG	416.636	-1.57501	0.31547	-4.99259	5.95745e-07	3.72827e-05	down		LINC01619	35.6151	1.18779	0.285742	4.15687	3.22639e-05	0.000884571	up
									KCNB1	357.367	-1.01172	0.116552	-8.68044	3.94227e-18	3.52981e-16	down		C4orf54	21.8976	-1.8971	0.379992	-4.99246	5.96156e-07	3.72827e-05	down		GABRA1	17.9286	2.29593	0.552681	4.15417	3.26476e-05	0.000893086	up
									ADRA1A	210.563	-1.26262	0.145885	-8.65485	4.93544e-18	4.25054e-16	down		HP	34.4373	-1.78841	0.358166	-4.99323	5.93777e-07	3.72827e-05	down		TMEM75	3.32397	1.10411	0.266178	4.14802	3.35368e-05	0.000913721	up
									INSYN2B	12.6535	-1.89824	0.219357	-8.65367	4.98674e-18	4.2766e-16	down		IL1RL1	61.2079	-1.27656	0.256199	-4.98268	6.27106e-07	3.8624e-05	down		SLC25A2	4.1415	1.03203	0.249072	4.14352	3.42019e-05	0.000926278	up
									CA14	98.4354	-1.19414	0.138212	-8.63996	5.62342e-18	4.76233e-16	down		SEMA4G	1875.04	-1.15546	0.232055	-4.97925	6.38326e-07	3.8911e-05	down		RHAG	13.4255	1.74162	0.421073	4.13616	3.53168e-05	0.000948888	up
									MYH11	155536	-1.09438	0.127055	-8.6134	7.09275e-18	5.86017e-16	down		HYDIN2	21.5129	-1.11719	0.224762	-4.97057	6.67581e-07	3.97865e-05	down		UGT2B15	69.9348	1.60949	0.389905	4.12791	3.66081e-05	0.000977738	up
									PGM5	6279.11	-1.13433	0.132175	-8.58203	9.32141e-18	7.48844e-16	down		CHRNA1	25.3004	-1.73797	0.349732	-4.96943	6.71485e-07	3.97899e-05	down		LRFN2	16.4076	1.11007	0.26909	4.12526	3.70317e-05	0.000985169	up
									C21orf62	38.7208	-1.47453	0.171847	-8.58048	9.44742e-18	7.55979e-16	down		TFF3	13656.8	-1.8158	0.365953	-4.96183	6.98331e-07	4.11408e-05	down		SLC2A14	4.65795	1.4007	0.340924	4.10853	3.9818e-05	0.00104696	up
									EYA1	516.497	-1.07702	0.127387	-8.45476	2.7966e-17	1.99442e-15	down		PTCRA	9.84241	-1.22254	0.246614	-4.95732	7.14737e-07	4.17114e-05	down		SLC6A3	43.9802	1.3731	0.334717	4.10227	4.09123e-05	0.0010702	up
									STAC	313.903	-1.35414	0.160637	-8.4298	3.46264e-17	2.41021e-15	down		MYBPC2	43.428	-1.75505	0.354107	-4.95626	7.18619e-07	4.17312e-05	down		KLK14	241.69	1.37498	0.335442	4.09902	4.14908e-05	0.00108143	up
									SLC2A4	517.304	-1.11775	0.133076	-8.39933	4.49043e-17	3.05244e-15	down		SULT1C3	17.2881	-2.36426	0.477725	-4.94899	7.45995e-07	4.30749e-05	down		AMTN	38.727	1.29786	0.317717	4.08496	4.40847e-05	0.00112707	up
									JPH4	602.424	-1.1958	0.143105	-8.3561	6.48248e-17	4.15978e-15	down		MTCO1P40	230.283	-1.82922	0.372883	-4.90562	9.31344e-07	5.12996e-05	down		LINC01983	4.34558	1.32612	0.324759	4.08339	4.43831e-05	0.00113018	up
									SLC2A5	735.996	-1.53447	0.183856	-8.34605	7.05831e-17	4.49718e-15	down		TNNC1	265.577	-1.79778	0.36716	-4.89644	9.75885e-07	5.31766e-05	down		SLC30A2	37.5057	1.01858	0.249584	4.08111	4.48203e-05	0.00113663	up
									SYNPO2	20576.9	-1.02224	0.122563	-8.34054	7.39536e-17	4.69721e-15	down		FAM3B	7441.87	-1.41551	0.290719	-4.86898	1.12175e-06	5.85733e-05	down		HOXB5	14.8901	1.14959	0.282419	4.07051	4.69109e-05	0.00118149	up
									MYOCD	891.261	-1.0903	0.130782	-8.33682	7.63165e-17	4.81718e-15	down		C1QTNF9	19.7169	-1.3049	0.26814	-4.86648	1.13602e-06	5.90529e-05	down		LINC01838	3.93458	1.46269	0.359758	4.06575	4.78782e-05	0.00120287	up
									TMEM35A	544.994	-1.19695	0.144015	-8.31128	9.46785e-17	5.92105e-15	down		NTNG2	514.203	-1.08858	0.224163	-4.85621	1.19655e-06	6.12593e-05	down		MUC6	1353	2.28826	0.564876	4.0509	5.10209e-05	0.00125761	up
									FLNC	13251.1	-1.08312	0.13178	-8.21919	2.04878e-16	1.19659e-14	down		SMPX	18.2003	-2.03129	0.419248	-4.84507	1.26567e-06	6.40211e-05	down		SAG	8.42636	1.00338	0.24919	4.02655	5.66006e-05	0.00136143	up
									LINC01558	18.4178	-1.38125	0.168093	-8.21718	2.08338e-16	1.21332e-14	down		SPINK1	350.284	-2.18184	0.450603	-4.84204	1.28515e-06	6.40211e-05	down		HAUS1P2	20.1813	1.32675	0.329489	4.02667	5.65719e-05	0.00136143	up
									KCNAB1	757.042	-1.0263	0.126157	-8.13507	4.11698e-16	2.24337e-14	down		NUDT8	1822.25	-1.16955	0.241487	-4.8431	1.2783e-06	6.40211e-05	down		KLF2P2	27.2031	1.25328	0.31151	4.02323	5.74055e-05	0.00137753	up
									MIR133A1HG	23.704	-1.55897	0.192278	-8.1079	5.1504e-16	2.73321e-14	down		CIDEC	7.43226	-1.24564	0.257219	-4.84273	1.28064e-06	6.40211e-05	down		LINC02845	8.3683	1.19955	0.298472	4.01898	5.84509e-05	0.00139112	up
									RBFOX3	564.231	-1.27971	0.157858	-8.10673	5.20004e-16	2.75237e-14	down		TMEM220-AS1	256.508	-1.01491	0.210115	-4.83024	1.36365e-06	6.66256e-05	down		SLC28A3	14.0151	1.35718	0.338246	4.01241	6.01008e-05	0.00141711	up
									CIDEC	7.43226	-1.32049	0.163209	-8.09075	5.92964e-16	3.08235e-14	down		DIRC3	17.782	-1.0102	0.209186	-4.82919	1.37088e-06	6.6818e-05	down		SPACA4	10.4483	1.07894	0.269	4.01095	6.04744e-05	0.00142427	up
									PRKCB	584.419	-1.01544	0.125865	-8.06765	7.16661e-16	3.66905e-14	down		CD36	327.409	-1.18272	0.24496	-4.82823	1.37754e-06	6.69822e-05	down		MAL2-AS1	5.30289	1.09426	0.272948	4.00903	6.09679e-05	0.00143257	up
									IQSEC3	104.14	-1.02982	0.127668	-8.06641	7.2395e-16	3.68779e-14	down		CST1	520.196	-2.02387	0.419399	-4.82564	1.39552e-06	6.76945e-05	down		TMEM191B	11.6268	1.19492	0.298493	4.00317	6.24998e-05	0.0014618	up
									SYNM	11949.1	-1.00473	0.124653	-8.06028	7.61201e-16	3.84861e-14	down		CHRNA2	7945.23	-1.04747	0.217389	-4.81841	1.44708e-06	6.95317e-05	down		PRAP1	10.7571	1.01088	0.25357	3.98659	6.70298e-05	0.00153594	up
									UBXN10	208.817	-1.02924	0.127794	-8.05391	8.01933e-16	4.03448e-14	down		BNIP3P18	56.8746	-1.56858	0.325958	-4.81222	1.49266e-06	7.13845e-05	down		IL27	4.75232	1.10019	0.276349	3.98118	6.85754e-05	0.00155905	up
									SLC18A2	136.063	-1.32275	0.165129	-8.01044	1.143e-15	5.55775e-14	down		ADRA1D	120.698	-1.33213	0.27778	-4.79564	1.62153e-06	7.62906e-05	down		ANPEP	21868.7	1.45419	0.365583	3.97773	6.95768e-05	0.00157302	up
									CYP27A1	2736.51	-1.19332	0.149555	-7.97917	1.47322e-15	6.94737e-14	down		SLC6A3	43.9802	-1.6197	0.338387	-4.78653	1.6969e-06	7.90788e-05	down		POTEE	38.1142	1.04635	0.263041	3.97789	6.95306e-05	0.00157302	up
									LGI3	74.7288	-1.17353	0.147418	-7.96056	1.71264e-15	7.94734e-14	down		OR52I1	5.48297	-1.76925	0.369853	-4.78366	1.7213e-06	7.95121e-05	down		KCNMB2-AS1	21.3016	1.74529	0.439212	3.97368	7.07715e-05	0.00159295	up
									SCN2B	89.1376	-1.05285	0.13272	-7.93292	2.14056e-15	9.77681e-14	down		BMPER	232.482	-1.30089	0.272264	-4.77803	1.77018e-06	8.12166e-05	down		BNIP3P18	56.8746	1.27822	0.322401	3.96469	7.34899e-05	0.00163066	up
									TMEM213	16.9092	-1.85086	0.233465	-7.9278	2.23065e-15	1.01201e-13	down		RLN1	3998.99	-2.3274	0.490188	-4.74797	2.05469e-06	9.07861e-05	down		CST1	520.196	1.64291	0.414646	3.9622	7.42638e-05	0.00164245	up
									PROK1	203.46	-1.49883	0.190452	-7.86986	3.5505e-15	1.51605e-13	down		MOV10L1	160.43	-1.26328	0.266549	-4.73938	2.14377e-06	9.35265e-05	down		PRLHR	11.489	1.58557	0.400711	3.95689	7.59334e-05	0.00166653	up
									CHRDL1	3730.46	-1.00973	0.128456	-7.86052	3.82532e-15	1.60377e-13	down		UNC5A	808.26	-1.93142	0.407715	-4.73719	2.16704e-06	9.41694e-05	down		SEPTIN12	14.96	1.19864	0.302908	3.95712	7.58596e-05	0.00166653	up
									SYT10	20.2428	-1.34661	0.172014	-7.82848	4.93789e-15	2.00725e-13	down		PCOLCE2	572.091	-1.01765	0.214955	-4.73425	2.19864e-06	9.48777e-05	down		PABPN1L	4.77784	1.11418	0.281616	3.95639	7.60906e-05	0.00166653	up
									EPHB1	113.482	-1.13389	0.145589	-7.7883	6.7917e-15	2.68041e-13	down		MT1A	87.0222	-1.37652	0.291119	-4.72836	2.26346e-06	9.66488e-05	down		KIF12	982.928	1.00124	0.254081	3.94065	8.12615e-05	0.00175147	up
									ATP1A2	1636.81	-1.11088	0.144383	-7.69399	1.42616e-14	5.20408e-13	down		AFF3	5591.9	-1.05165	0.222574	-4.72494	2.30185e-06	9.7877e-05	down		RAPSN	14.6181	1.17012	0.298169	3.92435	8.69625e-05	0.00184003	up
									HSPB8	4038.39	-1.00283	0.130758	-7.66938	1.72827e-14	6.18436e-13	down		ORM1	2440.12	-2.95783	0.627984	-4.71004	2.4767e-06	0.000102663	down		SERPINC1	7.98463	1.16622	0.297655	3.91804	8.92712e-05	0.00187817	up
									INSYN2A	40.7861	-1.16537	0.152062	-7.66379	1.80528e-14	6.41475e-13	down		PKD1L3	12.5535	-1.38851	0.29489	-4.70857	2.49465e-06	0.000103056	down		LINC00939	108.39	1.12162	0.286288	3.91781	8.93574e-05	0.00187817	up
									LIX1	74.5882	-1.55911	0.204277	-7.63232	2.3056e-14	8.02418e-13	down		LRG1	1455.01	-1.28124	0.272281	-4.70557	2.5316e-06	0.000103729	down		GLP1R	23.7895	1.47381	0.378024	3.89871	9.67048e-05	0.00199546	up
									ACTG2	47265	-1.0376	0.136142	-7.62149	2.5076e-14	8.62386e-13	down		SNORD17	11.9128	-1.36209	0.28939	-4.70674	2.51704e-06	0.000103729	down		SLC22A31	137.686	1.25382	0.32189	3.89518	9.81261e-05	0.00201864	up
									ATCAY	225.711	-1.07437	0.141006	-7.61932	2.55016e-14	8.74064e-13	down		KCNJ6	90.6579	-1.55017	0.331904	-4.67053	3.00422e-06	0.000118335	down		LRRN4	8.40098	1.12785	0.289918	3.89025	0.000100141	0.00203537	up
									TENT5B	397.834	-1.00375	0.132024	-7.60284	2.89692e-14	9.81333e-13	down		CLDN2	10.1399	-1.26241	0.270365	-4.66927	3.02274e-06	0.000118726	down		HOXD1	23.3532	1.36653	0.351382	3.88901	0.000100652	0.00204285	up
									KCNA2	11.3922	-1.09543	0.144795	-7.56536	3.86799e-14	1.27625e-12	down		SHISA8	39.6012	-1.44032	0.309074	-4.66013	3.16012e-06	0.000121686	down		HSPA6	152.433	1.1402	0.29327	3.88789	0.000101119	0.00204701	up
									SRL	158.689	-1.13194	0.150796	-7.50646	6.07495e-14	1.93311e-12	down		GDF10	33.1209	-1.33454	0.287286	-4.64533	3.39531e-06	0.00012756	down		SLC22A10	55.6148	1.32675	0.341314	3.88718	0.000101415	0.00204896	up
									KANK4	105.484	-1.03867	0.13848	-7.50056	6.35447e-14	2.00551e-12	down		VIT	101.935	-1.16112	0.249994	-4.6446	3.40741e-06	0.000127778	down		RNU4ATAC	4.78766	1.22662	0.316005	3.88165	0.000103749	0.00208163	up
									MYOM2	290.413	-1.08757	0.145661	-7.46648	8.23714e-14	2.52519e-12	down		ADRA1A	210.563	-1.05036	0.22638	-4.63982	3.48707e-06	0.000130285	down		ADPGK-AS1	156.242	1.02209	0.264197	3.86865	0.000109442	0.00217439	up
									PGM5P4	13.4659	-1.06307	0.142816	-7.44364	9.79471e-14	2.95806e-12	down		RPS15AP30	5.60038	-1.85184	0.400217	-4.6271	3.7083e-06	0.000136049	down		PAH	154.335	1.70464	0.440826	3.86692	0.000110219	0.0021813	up
									PDE11A	1223.54	-1.23838	0.166596	-7.43342	1.05827e-13	3.18185e-12	down		GATA4	21.4819	-1.5562	0.336415	-4.62582	3.73124e-06	0.000136058	down		CYP3A4	5.98308	1.13057	0.292766	3.86169	0.000112605	0.00221773	up
									ITLN2	62.4526	-1.56855	0.211059	-7.43182	1.0711e-13	3.20885e-12	down		LRP1B	71.2778	-1.16369	0.25205	-4.61689	3.89526e-06	0.000139879	down		FBXL16	457.511	1.07984	0.280176	3.85413	0.000116141	0.00227196	up
									GABRB2	14.365	-1.25885	0.169975	-7.40611	1.30061e-13	3.79811e-12	down		CCN5	239.176	-1.39231	0.301967	-4.6108	4.01128e-06	0.000142425	down		ASCL4	5.81752	1.36325	0.353866	3.85245	0.00011694	0.00228167	up
									C2orf88	212.859	-1.01089	0.137024	-7.37748	1.61309e-13	4.57905e-12	down		FABP7	4.73714	-1.56983	0.340575	-4.60936	4.03914e-06	0.000142757	down		SLC6A19	56.9926	1.64844	0.42972	3.83607	0.00012502	0.00240628	up
									SAA1	497.24	-1.86566	0.254559	-7.329	2.31871e-13	6.32586e-12	down		LRRC26	2474.45	-1.03976	0.226254	-4.59556	4.31582e-06	0.000149947	down		TRIM72	20.2307	1.50639	0.395899	3.805	0.000141806	0.00263696	up
									DCHS2	71.0909	-1.01705	0.138803	-7.32732	2.34803e-13	6.38787e-12	down		CHI3L2	422.361	-1.56417	0.340797	-4.58973	4.4383e-06	0.000153677	down		IGHV3-15	159.535	1.2465	0.327976	3.80059	0.000144352	0.0026721	up
									ANGPTL1	201.002	-1.01115	0.139328	-7.25732	3.94846e-13	1.02756e-11	down		ZP1	86.0796	-1.33296	0.29082	-4.58344	4.57378e-06	0.000156766	down		XIRP1	62.4478	1.74647	0.461285	3.7861	0.000153027	0.00278699	up
									NDP	136.061	-1.07848	0.148789	-7.24841	4.21703e-13	1.0877e-11	down		UNC45B	18.4525	-1.95198	0.426651	-4.57512	4.75958e-06	0.00016177	down		CBLN2	68.1116	1.31212	0.348239	3.76788	0.000164641	0.0029414	up
									LRRN3	77.7896	-1.10649	0.153369	-7.21453	5.41188e-13	1.36481e-11	down		PRR4	209.033	-1.20437	0.263342	-4.57341	4.79844e-06	0.000162277	down		KLF2P1	56.0953	1.26113	0.334868	3.76605	0.00016585	0.00295694	up
									SRD5A2	844.855	-1.05603	0.146648	-7.20112	5.97183e-13	1.48458e-11	down		TNNT3	38.3137	-1.80649	0.395258	-4.57041	4.86777e-06	0.000164075	down		ISG15	2585.15	1.06758	0.283794	3.76181	0.000168691	0.00299707	up
									CPNE6	118.575	-1.42813	0.198518	-7.19397	6.29349e-13	1.55426e-11	down		NMRK2	15.8993	-1.48088	0.325238	-4.55321	5.28335e-06	0.000174325	down		MARCKSL1P2	7.42826	1.0249	0.273869	3.7423	0.000182345	0.0031758	up
									IGSF1	102.673	-1.26317	0.175911	-7.18073	6.93403e-13	1.69189e-11	down		LINC02845	8.3683	-1.3704	0.301073	-4.55172	5.32102e-06	0.000175265	down		NLRP13	10.4122	1.39747	0.374156	3.73498	0.000187726	0.00325003	up
									PLA2G2C	6.06686	-1.23743	0.173796	-7.11999	1.07933e-12	2.49857e-11	down		LINC01139	23.3229	-1.98741	0.437123	-4.54657	5.45277e-06	0.000177041	down		LSINCT5	4.48389	1.11139	0.297628	3.73415	0.000188352	0.00325808	up
									INMT-MINDY4	7.73651	-1.04521	0.147125	-7.1042	1.2102e-12	2.76374e-11	down		SLC7A14	11.6323	-1.29738	0.286071	-4.53518	5.75543e-06	0.000183929	down		MIR200B	5.18597	1.10622	0.296765	3.72759	0.000193321	0.0033179	up
									CD38	3246.96	-1.46339	0.207424	-7.05507	1.72515e-12	3.84892e-11	down		LINC01443	15.1513	-2.19885	0.484932	-4.53434	5.77835e-06	0.000184372	down		CT62	110.13	1.07259	0.28774	3.72765	0.000193274	0.0033179	up
									MASP1	2268.88	-1.04824	0.14926	-7.02291	2.17288e-12	4.75902e-11	down		PTN	3894.8	-1.12257	0.248133	-4.52408	6.06593e-06	0.000190556	down		TFF3	13656.8	1.34705	0.361792	3.72326	0.000196663	0.00335334	up
									SLC5A8	104.733	-1.60473	0.230179	-6.97165	3.13252e-12	6.59778e-11	down		LINC00261	138.589	-1.82232	0.403027	-4.52157	6.13838e-06	0.000192238	down		VSTM2A	662.256	1.64783	0.442985	3.71983	0.000199358	0.00338792	up
									KRT222	17.1326	-1.15536	0.165841	-6.96668	3.24512e-12	6.81374e-11	down		PYGM	741.3	-1.02899	0.227646	-4.52014	6.17977e-06	0.000193237	down		MNX1-AS2	32.4578	1.12173	0.302416	3.70924	0.000207885	0.00350935	up
									MAS1	9.23766	-1.2615	0.181506	-6.95019	3.64805e-12	7.54289e-11	down		RPL29P14	38.3625	-1.34987	0.299116	-4.51287	6.39574e-06	0.000198148	down		SPINK5	142.092	1.04096	0.282554	3.68411	0.000229501	0.00378928	up
									MYOZ2	33.138	-1.82156	0.262934	-6.92785	4.27295e-12	8.71965e-11	down		LDB3	1242.5	-1.09018	0.24172	-4.51009	6.47987e-06	0.000199853	down		LBX2	10.5985	1.05722	0.287905	3.67213	0.00024054	0.00393004	up
									LINC01018	113.4	-1.06609	0.154067	-6.91964	4.528e-12	9.20316e-11	down		PDE11A	1223.54	-1.1619	0.258449	-4.49568	6.93472e-06	0.000210075	down		ACY3	68.8265	1.36075	0.372304	3.65495	0.000257232	0.00412647	up
									LRP1B	71.2778	-1.11884	0.162133	-6.90077	5.1723e-12	1.03778e-10	down		RNU4-2	31.8924	-1.61277	0.359244	-4.48936	7.14388e-06	0.000214792	down		PYY	3.81572	1.04698	0.286634	3.65269	0.000259511	0.00414016	up
									PRDM8	1199.17	-1.0823	0.157289	-6.88098	5.94434e-12	1.18334e-10	down		KLK1	195.812	-1.09491	0.244032	-4.48676	7.2314e-06	0.000216463	down		P3H2	4842.69	1.04974	0.287676	3.64904	0.000263222	0.00417968	up
									SMOC1	1302.77	-1.03586	0.150562	-6.87999	5.9857e-12	1.18924e-10	down		LINC00628	5.55164	-1.11373	0.248335	-4.48479	7.2987e-06	0.000217786	down		CHRNG	6.97397	1.388	0.381069	3.64238	0.000270125	0.00426034	up
									ACTA1	506.751	-1.88605	0.275465	-6.8468	7.55177e-12	1.46599e-10	down		ALB	257.479	-1.84825	0.4126	-4.47954	7.48055e-06	0.000220671	down		SNORD15B	4.75442	1.19574	0.328611	3.63878	0.000273937	0.0042928	up
									MSMB	83074.1	-1.24796	0.18236	-6.84343	7.73214e-12	1.49388e-10	down		KCNMA1-AS3	5.56506	-1.32927	0.297415	-4.46941	7.84361e-06	0.000226451	down		LCN10	36.4181	1.05406	0.289998	3.63472	0.000278287	0.00434345	up
									MYOM1	396.684	-1.00931	0.149105	-6.7691	1.29585e-11	2.38787e-10	down		LINC02120	15.1194	-2.03518	0.455553	-4.4675	7.91376e-06	0.000227829	down		FAM83E	629.11	1.09112	0.300493	3.63111	0.000282205	0.00438665	up
									RSPO2	211.892	-1.03576	0.153053	-6.76732	1.31188e-11	2.41521e-10	down		RPL3L	29.0716	-1.20365	0.26976	-4.46191	8.1233e-06	0.00023353	down		SCN1A-AS1	7.46968	1.42011	0.391718	3.62534	0.000288583	0.00447062	up
									BMPER	232.482	-1.18607	0.175389	-6.76253	1.35602e-11	2.47851e-10	down		CHRNG	6.97397	-1.71222	0.384297	-4.45547	8.3709e-06	0.000238959	down		VIP	11.4904	1.18773	0.328447	3.61621	0.000298949	0.00459965	up
									KIAA1210	595.53	-1.23409	0.183514	-6.72477	1.75876e-11	3.13568e-10	down		MYO18B	43.9971	-1.39448	0.313462	-4.44862	8.64221e-06	0.000244302	down		TRIM63	24.8599	1.11335	0.309584	3.59628	0.000322799	0.00483129	up
									ADRA1D	120.698	-1.20245	0.178818	-6.72445	1.76253e-11	3.13964e-10	down		FRMPD4	63.1559	-1.55549	0.350625	-4.43634	9.15019e-06	0.000253031	down		MYOM3	65.9748	1.29948	0.36142	3.59548	0.000323794	0.00483731	up
									ACTC1	1054.27	-1.46908	0.219826	-6.68293	2.34213e-11	4.04107e-10	down		RYR1	262.912	-1.04023	0.23464	-4.43328	9.28088e-06	0.000255256	down		VSTM2A-OT1	16.3446	1.8459	0.513437	3.59519	0.000324153	0.00483731	up
									MYH6	30.5941	-1.90175	0.284613	-6.68188	2.35893e-11	4.05972e-10	down		MYH2	29.9397	-2.29191	0.517829	-4.42601	9.59934e-06	0.000261947	down		SYNPO2L	43.466	1.52414	0.424384	3.59142	0.000328877	0.00488627	up
									ASTN1	50.9831	-1.26459	0.189859	-6.66069	2.72547e-11	4.6317e-10	down		HPSE2	807.2	-1.20961	0.273317	-4.42567	9.6144e-06	0.000261947	down		FAM3B	7441.87	1.03089	0.287414	3.58678	0.000334785	0.00495594	up
									SULT1C2P1	30.0756	-1.28967	0.193816	-6.65413	2.84985e-11	4.8149e-10	down		KCTD8	34.8897	-1.31056	0.296206	-4.4245	9.66656e-06	0.000263016	down		SULT1C3	17.2881	1.69456	0.472944	3.583	0.000339676	0.00500283	up
									HHATL	17.5409	-1.45129	0.218267	-6.64912	2.94859e-11	4.96109e-10	down		ADAMTS4	971.264	-1.36446	0.308676	-4.42036	9.85362e-06	0.000267747	down		LINC01358	109.899	1.45706	0.407008	3.57992	0.0003437	0.0050544	up
									MTRNR2L10	6.74131	-1.09941	0.16566	-6.63653	3.21143e-11	5.34144e-10	down		POTEE	38.1142	-1.16471	0.265898	-4.38029	1.18519e-05	0.000305698	down		ANXA10	11.3768	1.17045	0.330041	3.54639	0.000390552	0.00557442	up
									EDN3	101.134	-1.21496	0.184214	-6.59535	4.2425e-11	6.90936e-10	down		NR4A3	1198.17	-1.38113	0.315664	-4.37533	1.21247e-05	0.000311548	down		IGLV3-27	19.2412	1.56587	0.441863	3.54379	0.000394422	0.00561071	up
									IP6K3	115.64	-1.11512	0.16934	-6.58507	4.54657e-11	7.36327e-10	down		LINC01558	18.4178	-1.14302	0.261546	-4.37025	1.24103e-05	0.00031725	down		LLCFC1	7.71252	1.01037	0.285278	3.54171	0.000397547	0.00563468	up
									TEX26	5.31711	-1.08376	0.16499	-6.56862	5.07841e-11	8.10194e-10	down		DLG3-AS1	30.5953	-1.03245	0.236301	-4.36923	1.24685e-05	0.00031725	down		CYP4F2	261.803	1.63736	0.464585	3.52435	0.000424529	0.00592143	up
									CXCR1	11.17	-1.32394	0.202788	-6.52868	6.63536e-11	1.03265e-09	down		RAMACL	8.26727	-1.8587	0.425396	-4.36933	1.24626e-05	0.00031725	down		MYLK2	7.5096	1.26355	0.35857	3.52386	0.000425312	0.00592493	up
									ADCYAP1R1	69.0102	-1.01983	0.1571	-6.49157	8.49479e-11	1.28179e-09	down		MESP1	2705.79	-1.02939	0.235626	-4.36877	1.2495e-05	0.000317452	down		PGBP	8.70421	1.16509	0.333176	3.49692	0.000470656	0.0063859	up
									GABRQ	71.6505	-1.18166	0.182201	-6.48548	8.84483e-11	1.3277e-09	down		SRARP	1012.11	-1.9563	0.452387	-4.3244	1.52951e-05	0.000370087	down		MYH3	622.065	1.03304	0.295909	3.49108	0.000481069	0.00649252	up
									RMDN2-AS1	21.1156	-1.16726	0.180549	-6.46508	1.01246e-10	1.50347e-09	down		SRL	158.689	-1.01077	0.234061	-4.31839	1.57171e-05	0.000378495	down		VIL1	5.1812	1.09443	0.313656	3.48927	0.000484345	0.00651436	up
									TNMD	11.7632	-1.43218	0.223128	-6.41866	1.37477e-10	1.96915e-09	down		GPR3	38.2864	-1.01008	0.234065	-4.31538	1.59328e-05	0.000382783	down		LINC00244	11.7795	1.0811	0.309815	3.48949	0.000483941	0.00651436	up
									DRD5	5.73762	-1.12744	0.176187	-6.39912	1.56271e-10	2.21492e-09	down		MAFA	6.46532	-1.34942	0.312959	-4.3118	1.61927e-05	0.000387958	down		HAS1	6.36511	1.20476	0.345764	3.48435	0.000493337	0.00659677	up
									SERPINB5	390.072	-1.17304	0.183358	-6.39756	1.57879e-10	2.23616e-09	down		NPAS4	18.4109	-1.16849	0.271223	-4.30822	1.64576e-05	0.000391228	down		CHRNA1	25.3004	1.20452	0.346206	3.47919	0.000502933	0.00669425	up
									NPR3	3298.86	-1.24515	0.19806	-6.28674	3.24199e-10	4.27602e-09	down		TEX26	5.31711	-1.12084	0.26227	-4.27361	1.92333e-05	0.000436041	down		MNX1	175.752	1.0004	0.287569	3.47882	0.000503619	0.00669706	up
									CXCR2	32.3667	-1.05156	0.16802	-6.25858	3.88499e-10	5.01349e-09	down		HAS1	6.36511	-1.48369	0.348545	-4.25681	2.0736e-05	0.000456978	down		NPY2R	15.2654	1.76055	0.50609	3.47873	0.000503804	0.00669706	up
									FOXI1	79.3396	-1.87722	0.300202	-6.25319	4.02162e-10	5.17338e-09	down		FADS2	9439.35	-1.15089	0.271005	-4.24673	2.16913e-05	0.000472393	down		PCAT4	3047.59	1.50592	0.432943	3.47833	0.000504554	0.00670266	up
									MGAT4C	12.5073	-1.10271	0.177144	-6.22495	4.81713e-10	6.06995e-09	down		CD38	3246.96	-1.35952	0.321766	-4.22517	2.38761e-05	0.000510286	down		LINC01507	11.5889	1.2567	0.362791	3.46397	0.000532263	0.00697951	up
									HPSE2	807.2	-1.09612	0.176162	-6.22223	4.90141e-10	6.16087e-09	down		GCSAML	532.878	-1.25108	0.296663	-4.21715	2.47404e-05	0.000522712	down		TTR	108.578	1.14737	0.331477	3.46138	0.000537404	0.00702584	up
									GDF10	33.1209	-1.14232	0.184217	-6.20094	5.61266e-10	6.98147e-09	down		TNNI2	34.7419	-1.27023	0.301322	-4.21552	2.49206e-05	0.000525427	down		SFTPB	6.63702	1.29352	0.373778	3.46067	0.000538834	0.00702817	up
									NOS1	203.467	-1.03214	0.166932	-6.18297	6.29056e-10	7.73476e-09	down		IGLV7-46	42.9356	-1.56457	0.371725	-4.20894	2.56574e-05	0.000538112	down		PRSS3	13.7458	1.14885	0.333861	3.4411	0.000579347	0.00742917	up
									MTRNR2L6	4.51222	-1.04414	0.169628	-6.15546	7.48592e-10	9.07283e-09	down		CFAP100	7.06256	-1.27381	0.30296	-4.20455	2.61605e-05	0.000546467	down		ABRA	19.2545	1.33335	0.388595	3.43121	0.0006009	0.00761949	up
									SV2B	303.463	-1.08051	0.176159	-6.13372	8.58478e-10	1.02218e-08	down		DACH2	56.3655	-1.65828	0.394647	-4.20194	2.64634e-05	0.00054992	down		PCDHA13	32.1775	1.52862	0.445788	3.42903	0.000605739	0.00765174	up
									PGM5-AS1	283.287	-1.12822	0.185502	-6.08199	1.18704e-09	1.36772e-08	down		MRPS18AP1	20.0862	-1.16102	0.276904	-4.19287	2.75446e-05	0.000566071	down		NPIPB10P	3.62657	1.04179	0.304019	3.42672	0.000610909	0.00770268	up
									RPE65	41.2396	-1.36087	0.224477	-6.06239	1.34111e-09	1.5305e-08	down		FP671120.8	28.3357	-1.14322	0.272772	-4.19114	2.7756e-05	0.000569838	down		IGHV3-30	140.583	1.16181	0.340794	3.40912	0.000651717	0.00803771	up
									INSRR	28.6567	-1.23103	0.204065	-6.03253	1.61417e-09	1.8126e-08	down		DDIT4L	143.098	-1.18766	0.28408	-4.18071	2.90604e-05	0.00059243	down		CFAP74	17.7767	1.06491	0.314122	3.39013	0.00069859	0.00847187	up
									ORM2	1131.91	-1.67914	0.278676	-6.02541	1.68684e-09	1.8838e-08	down		FABP5P7	21.3356	-1.70045	0.407252	-4.17543	2.97421e-05	0.000600903	down		CYP4F29P	40.7637	1.22604	0.361794	3.38878	0.00070205	0.00850677	up
									ACTN2	240.014	-1.64067	0.272747	-6.01535	1.795e-09	1.98711e-08	down		TTR	108.578	-1.39666	0.335222	-4.16638	3.09472e-05	0.000620318	down		TCL6	9.14694	1.45456	0.429642	3.38552	0.000710439	0.00857463	up
									KY	35.9719	-1.03633	0.172432	-6.01007	1.85444e-09	2.04377e-08	down		LINGO2	12.0627	-1.44843	0.348463	-4.15663	3.22983e-05	0.000641143	down		PGC	5159.74	1.25066	0.370123	3.37904	0.000727396	0.00870502	up
									PROM1	367.659	-1.22049	0.203291	-6.00369	1.92887e-09	2.11915e-08	down		U91319.1	9.01026	-1.76572	0.4248	-4.1566	3.23016e-05	0.000641143	down		TRDN	54.8196	1.83813	0.544154	3.37796	0.000730261	0.00872065	up
									SCGB3A1	125.203	-1.24515	0.208652	-5.96762	2.40738e-09	2.59438e-08	down		CACNG4	1937.46	-1.08897	0.262785	-4.14397	3.41351e-05	0.000667111	down		IGLV1-47	151.485	1.19427	0.35398	3.37384	0.000741285	0.00881604	up
									SCN4A	20.9393	-1.16586	0.195737	-5.95624	2.581e-09	2.75519e-08	down		RYR2	1064.29	-1.03465	0.250118	-4.13664	3.52425e-05	0.000682845	down		PRAME	117.583	1.66282	0.493543	3.36914	0.000754036	0.00891023	up
									CCN5	239.176	-1.15386	0.194521	-5.9318	2.99624e-09	3.14234e-08	down		SEMG2	121.977	-2.19538	0.531289	-4.13218	3.59342e-05	0.000694261	down		NRG3	9.50806	1.30603	0.38813	3.36494	0.000765605	0.00901559	up
									SAA2	138.982	-1.5936	0.268812	-5.92831	3.0607e-09	3.20333e-08	down		ASB5	371.267	-1.03446	0.250631	-4.12743	3.66839e-05	0.00070583	down		SERPINA4	40.3497	1.71287	0.509079	3.36464	0.000766434	0.00902014	up
									KLHL41	151.696	-1.24482	0.210653	-5.90932	3.43515e-09	3.57132e-08	down		NAT1	473.006	-1.10099	0.266846	-4.12595	3.69211e-05	0.000707944	down		MS4A18	10.2983	1.12485	0.334843	3.35934	0.000781282	0.00912563	up
									ANKRD2	15.8562	-1.15621	0.195793	-5.90523	3.52148e-09	3.64988e-08	down		KRT223P	6.23949	-1.77215	0.430138	-4.11996	3.78945e-05	0.000721166	down		CYP4F32P	30.9485	1.04734	0.313132	3.34472	0.000823666	0.00949037	up
									VGLL3	5220.74	-1.41367	0.242165	-5.83761	5.29544e-09	5.26564e-08	down		RXRG	21.4153	-1.07953	0.262732	-4.10887	3.97601e-05	0.000746189	down		DGKK	6.95999	1.12724	0.337356	3.3414	0.000833576	0.00957366	up
									CASQ1	88.6537	-1.03648	0.177646	-5.83452	5.3947e-09	5.35126e-08	down		LINC01695	11.2598	-1.30261	0.317151	-4.10721	4.00468e-05	0.000750185	down		ADAM7	138.476	1.38424	0.414721	3.33775	0.000844585	0.00967109	up
									LINGO2	12.0627	-1.2959	0.222358	-5.82799	5.60983e-09	5.54571e-08	down		MIPEP	5061.64	-1.09592	0.267144	-4.10234	4.08998e-05	0.000759167	down		CLNK	77.3232	1.01702	0.305528	3.32873	0.000872438	0.00990721	up
									LY6G6F-LY6G6D	7.87802	-1.12079	0.192477	-5.82297	5.78093e-09	5.70652e-08	down		LINC01198	13.8522	-1.24316	0.303022	-4.10254	4.08648e-05	0.000759167	down		CYP4F30P	214.336	1.10091	0.333469	3.3014	0.000962035	0.0106791	up
									LGR6	218.837	-1.07203	0.184332	-5.81576	6.03592e-09	5.93805e-08	down		RPL23AP49	21.3837	-1.08429	0.264555	-4.09853	4.15777e-05	0.000767492	down		NRG4	316.171	1.00949	0.305867	3.30044	0.000965326	0.0106944	up
									TBX5	145.031	-1.00413	0.172697	-5.81442	6.08439e-09	5.97416e-08	down		SV2B	303.463	-1.11819	0.273371	-4.09036	4.30709e-05	0.000783721	down		RNU4-1	8.82049	1.12627	0.342647	3.28696	0.00101275	0.0110689	up
									EVX2	47.9458	-1.12468	0.193638	-5.80817	6.31586e-09	6.1746e-08	down		MYOZ1	86.4431	-1.06391	0.260681	-4.08127	4.47897e-05	0.000807765	down		TNNC1	265.577	1.18556	0.363029	3.26574	0.00109178	0.0116924	up
									SAA2-SAA4	17.9945	-1.79464	0.310802	-5.77423	7.73078e-09	7.4187e-08	down		ASTN1	50.9831	-1.20307	0.295046	-4.07758	4.55076e-05	0.000817808	down		LINC01687	33.6741	1.21309	0.372892	3.2532	0.00114113	0.0120486	up
									IGHV3-13	28.083	-1.49209	0.258721	-5.76717	8.06154e-09	7.69186e-08	down		ARC	83.4241	-1.06062	0.260332	-4.07412	4.61885e-05	0.000825665	down		ANKRD36BP2	15.3729	1.07779	0.331885	3.24747	0.00116436	0.0122429	up
									LHFPL4	23.5881	-1.29973	0.225488	-5.76409	8.21002e-09	7.81953e-08	down		LGI1	31.2384	-1.46567	0.361737	-4.05176	5.08339e-05	0.000886865	down		FOSL1	216.89	1.05529	0.32639	3.23321	0.00122407	0.0126935	up
									LY6G6D	8.27478	-1.10417	0.192114	-5.74748	9.05832e-09	8.55134e-08	down		LINC01088	1102.07	-1.4208	0.350796	-4.0502	5.11735e-05	0.000891261	down		H19	172.071	1.14084	0.354349	3.21954	0.00128396	0.0131468	up
									OR7C1	8.09267	-1.06062	0.185098	-5.73003	1.00413e-08	9.42675e-08	down		ACER1	51.0217	-1.01498	0.251227	-4.04008	5.34321e-05	0.000918057	down		KCNJ16	14.8903	1.19034	0.371306	3.20583	0.00134674	0.0136412	up
									SYT3	99.4584	-1.16082	0.202758	-5.72518	1.03327e-08	9.67352e-08	down		PCDHA13	32.1775	-1.82001	0.450702	-4.03817	5.38693e-05	0.00092396	down		HNF1A	61.604	1.56048	0.486944	3.20465	0.00135228	0.013681	up
									PCSK2	45.3224	-1.02729	0.179966	-5.70824	1.1415e-08	1.05172e-07	down		FAM83E	629.11	-1.22559	0.30394	-4.03235	5.52219e-05	0.000943974	down		LINC01293	7.23401	1.04776	0.328941	3.18525	0.00144627	0.0143884	up
									LCN2	2674.88	-1.28692	0.225518	-5.70652	1.1531e-08	1.06097e-07	down		CD300LG	30.644	-1.13536	0.282586	-4.01777	5.87524e-05	0.000987711	down		CAMKV	8.13221	1.24724	0.392955	3.17399	0.00150358	0.0147665	up
									CCK	375.663	-1.40018	0.246534	-5.67947	1.35113e-08	1.22542e-07	down		DRD5	5.73762	-1.11599	0.278262	-4.01057	6.05719e-05	0.00100664	down		LSAMP-AS1	26.7631	1.01758	0.320604	3.17393	0.0015039	0.0147665	up
									OR7A5	9.905	-1.03442	0.183699	-5.63105	1.79111e-08	1.58832e-07	down		LRRTM4	62.3606	-1.33004	0.331928	-4.00703	6.14868e-05	0.00101686	down		TCL1A	11.7753	1.2584	0.39944	3.15042	0.00163036	0.0156677	up
									TBX4	202.632	-1.25832	0.223949	-5.61876	1.92328e-08	1.68131e-07	down		HGFAC	20.1535	-1.24023	0.309545	-4.00663	6.15903e-05	0.00101774	down		IGHG4	897.919	1.15727	0.367884	3.14574	0.00165668	0.0158755	up
									TBX5-AS1	74.0113	-1.0553	0.188451	-5.59989	2.14492e-08	1.86181e-07	down		CAVIN4	30.5779	-1.06008	0.264725	-4.00446	6.21588e-05	0.00102433	down		FOXA2	34.8993	1.1148	0.354662	3.14328	0.00167064	0.0159642	up
									KCNJ6	90.6579	-1.18115	0.213512	-5.53202	3.16555e-08	2.63219e-07	down		MISP	1186.1	-1.05462	0.263574	-4.00122	6.30175e-05	0.00103354	down		IL36RN	17.0857	1.26293	0.401946	3.14203	0.00167778	0.0159873	up
									MYH3	622.065	-1.06348	0.192763	-5.51706	3.44723e-08	2.83664e-07	down		CXCR1	11.17	-1.26731	0.31697	-3.9982	6.38263e-05	0.00104085	down		IGKV1-16	67.7229	1.10854	0.35323	3.13831	0.00169926	0.0161013	up
									AMER2	8.01574	-1.00448	0.183246	-5.48158	4.21534e-08	3.41206e-07	down		PGC	5159.74	-1.49563	0.37438	-3.99496	6.47062e-05	0.0010446	down		PCDHA11	122.071	1.22854	0.392224	3.13226	0.00173468	0.016338	up
									HMGCS2	4979.69	-1.02153	0.186757	-5.46984	4.50439e-08	3.62869e-07	down		SEMA3D	734.06	-1.08627	0.271834	-3.99606	6.44042e-05	0.0010446	down		CYP4F8	1355.28	1.31181	0.419412	3.12773	0.00176161	0.0164923	up
									ITPRID1	5.12293	-1.12569	0.205835	-5.46888	4.52891e-08	3.64411e-07	down		PCOTH	503.968	-1.42259	0.356995	-3.98491	6.75046e-05	0.00108158	down		DDC	311.768	1.1714	0.378011	3.09886	0.00194264	0.017698	up
									SLC1A6	6.25995	-1.15251	0.212737	-5.41754	6.04251e-08	4.73454e-07	down		KCNMB2	113.481	-1.44926	0.364679	-3.97406	7.06582e-05	0.0011211	down		NF1P10	8.04847	1.16616	0.377795	3.08674	0.00202362	0.0181991	up
									FRMD6-AS2	9.91304	-1.03098	0.190377	-5.41545	6.11336e-08	4.78452e-07	down		SLC30A2	37.5057	-1.00168	0.252352	-3.96938	7.20584e-05	0.00113622	down		COL11A1	64.4149	1.01588	0.329232	3.08559	0.0020315	0.0182297	up
									SCGB1A1	491.15	-1.38848	0.259642	-5.34766	8.90989e-08	6.7221e-07	down		LINC00844	240.026	-1.13686	0.286451	-3.96878	7.22418e-05	0.00113794	down		SRARP	1012.11	1.37914	0.447252	3.08358	0.00204524	0.0183206	up
									LINC02058	3.47833	-1.03098	0.192938	-5.34359	9.11239e-08	6.85199e-07	down		MYLPF	27.3863	-1.32321	0.335833	-3.94008	8.1456e-05	0.00124856	down		IGLV3-25	218.754	1.14444	0.372049	3.07605	0.00209763	0.0185609	up
									DMBT1	48.7485	-1.24175	0.23751	-5.22819	1.71177e-07	1.20345e-06	down		C9orf92	7.65027	-1.41231	0.358514	-3.93934	8.17077e-05	0.00124959	down		KLRC2	7.27887	1.02621	0.334316	3.06957	0.00214367	0.01881	up
									C10orf82	18.2786	-1.23554	0.237216	-5.20849	1.90385e-07	1.32701e-06	down		ZNF812P	170.87	-1.02195	0.259843	-3.93296	8.3906e-05	0.00127458	down		FRMPD4	63.1559	1.06043	0.346803	3.05773	0.00223017	0.0193133	up
									PI16	582.917	-1.17438	0.225645	-5.20457	1.94451e-07	1.3525e-06	down		PI16	582.917	-1.37665	0.350097	-3.93221	8.41693e-05	0.00127693	down		H2BP2	9.91694	1.01775	0.333117	3.05525	0.00224876	0.0194163	up
									SLITRK3	58.9578	-1.03524	0.202192	-5.12009	3.05385e-07	2.03173e-06	down		ODF3L1	17.3205	-1.13678	0.289099	-3.93216	8.41864e-05	0.00127693	down		TRIM54	33.716	1.11814	0.366752	3.04877	0.00229777	0.0197056	up
									DCC	20.0804	-1.03538	0.203164	-5.09629	3.46369e-07	2.26438e-06	down		LRRN4	8.40098	-1.15056	0.292733	-3.9304	8.48052e-05	0.0012844	down		TCF23	8.2665	1.08268	0.355947	3.0417	0.00235247	0.020073	up
									MUC5B	102.174	-1.17119	0.230255	-5.0865	3.64723e-07	2.37119e-06	down		CAMK2A	28.8271	-1.06196	0.270699	-3.92303	8.74423e-05	0.00131845	down		GLYATL1P2	23.5609	1.09598	0.365715	2.99681	0.00272817	0.0224767	up
									SLC15A1	155.928	-1.01028	0.200833	-5.03043	4.89383e-07	3.08234e-06	down		MTCO3P12	228.244	-1.11808	0.286515	-3.90233	9.5273e-05	0.00141448	down		LINC00160	9.4968	1.11636	0.373602	2.9881	0.00280715	0.023034	up
									DSG3	64.8899	-1.12874	0.225765	-4.99962	5.74436e-07	3.55092e-06	down		AREG	144.815	-1.11958	0.287951	-3.88808	0.000101039	0.00146881	down		CLK3P2	7.54317	1.27193	0.427064	2.97831	0.00289844	0.0235926	up
									KCNK10	4.94576	-1.0252	0.206465	-4.96549	6.85279e-07	4.1739e-06	down		RN7SKP127	7.47578	-1.64961	0.424477	-3.88622	0.000101815	0.00147498	down		MUC5AC	30.0116	1.06931	0.359815	2.97182	0.00296038	0.0239244	up
									SERPINB7	27.7308	-1.16121	0.234274	-4.95665	7.17181e-07	4.34607e-06	down		ST18	85.5024	-1.19372	0.307365	-3.8837	0.000102877	0.00148507	down		SNORD14E	22.5502	1.00891	0.340646	2.96175	0.00305897	0.0244778	up
									CA3	261.046	-1.37114	0.278192	-4.92875	8.27588e-07	4.94727e-06	down		ANKRD20A8P	6.59791	-1.19016	0.307352	-3.87228	0.000107821	0.00152821	down		GRAMD4P2	34.3223	1.01259	0.343639	2.94666	0.00321223	0.0253942	up
									ITLN1	16.239	-1.07684	0.218794	-4.9217	8.57977e-07	5.1079e-06	down		LINC00702	46.8946	-1.04418	0.271411	-3.84722	0.000119464	0.00163619	down		PCOTH	503.968	1.03631	0.352952	2.93614	0.00332329	0.0260997	up
									LTF	44498.6	-1.38294	0.281065	-4.92036	8.63846e-07	5.13833e-06	down		WIF1	231.29	-1.29489	0.336992	-3.84249	0.000121794	0.00165678	down		DPYS	208.787	1.10189	0.375861	2.93163	0.00337185	0.026379	up
									CSF3	76.3967	-1.40445	0.286347	-4.9047	9.35721e-07	5.52383e-06	down		MROH5	8.67885	-1.3391	0.348844	-3.83867	0.000123705	0.00167582	down		SERPINA7	6.88072	1.04592	0.361307	2.89481	0.00379384	0.0286441	up
									MTDHP3	3.60974	-1.04931	0.21404	-4.90239	9.46794e-07	5.57947e-06	down		LY86-AS1	4.04186	-1.26132	0.329676	-3.82594	0.000130276	0.00174201	down		MYL3	56.134	1.175	0.40612	2.89324	0.00381285	0.0287556	up
									AMPD1	26.0929	-1.18991	0.242857	-4.89964	9.60125e-07	5.6482e-06	down		LINC02826	27.696	-1.621	0.423748	-3.82538	0.00013057	0.0017448	down		HNF1A-AS1	31.2111	1.48833	0.514467	2.89296	0.00381634	0.0287712	up
									ORM1	2440.12	-1.97719	0.404804	-4.88431	1.03789e-06	6.0653e-06	down		DMBT1	48.7485	-1.40918	0.369255	-3.81628	0.000135477	0.00179269	down		CST5	5.1904	1.01327	0.352156	2.87732	0.00401071	0.0298455	up
									SCARNA5	6.58906	-1.08866	0.223863	-4.86306	1.15586e-06	6.68359e-06	down		IGHV3-15	159.535	-1.26323	0.331723	-3.80807	0.000140054	0.00182474	down		IGHV3-66	16.7533	1.03454	0.360353	2.87091	0.00409286	0.0303001	up
									OLFM4	5871.31	-1.27091	0.261741	-4.8556	1.20023e-06	6.91657e-06	down		RNU4-1	8.82049	-1.31627	0.345885	-3.80552	0.000141506	0.00183944	down		HOXC9	22.5787	1.08248	0.38154	2.83714	0.00455194	0.0328143	up
									KRT16	147.428	-1.00236	0.206618	-4.85126	1.22679e-06	7.05562e-06	down		POTEH	174.441	-1.02351	0.269524	-3.79747	0.000146182	0.00188764	down		ALOX15B	14499.6	1.0287	0.368196	2.79389	0.00520787	0.036077	up
									ATP6V0A4	36.5817	-1.23528	0.25649	-4.8161	1.46394e-06	8.27897e-06	down		CYP3A5	387.93	-1.09064	0.287651	-3.79152	0.000149727	0.00191758	down		LINC01210	9.3561	1.25131	0.449887	2.78138	0.00541285	0.0369927	up
									FGFBP1	57.4895	-1.20744	0.250842	-4.81353	1.48284e-06	8.36721e-06	down		IGHV1-24	75.3363	-1.44066	0.380121	-3.78999	0.000150652	0.00192216	down		PPP1R27	9.66631	1.04841	0.382589	2.74029	0.00613846	0.0402725	up
									CYP4F2	261.803	-1.44611	0.302326	-4.7833	1.72441e-06	9.56569e-06	down		DUOXA2	20.6107	-1.28254	0.338699	-3.78668	0.000152676	0.00194311	down		APOBEC2	21.6077	1.06805	0.391681	2.72684	0.00639442	0.0415494	up
									COL9A1	259.982	-1.01656	0.212743	-4.77834	1.76752e-06	9.79414e-06	down		GUCY2GP	24.4259	-1.41968	0.375248	-3.7833	0.000154762	0.00196596	down		LINC02714	28.592	1.3767	0.504854	2.72692	0.00639285	0.0415494	up
									GRP	42.1269	-1.04331	0.219799	-4.74664	2.06823e-06	1.1285e-05	down		FPR2	12.2576	-1.03657	0.274275	-3.77931	0.000157266	0.00198907	down		PCDHA6	72.2789	1.12559	0.413086	2.72484	0.00643325	0.0417754	up
									SHISA9	420.493	-1.15883	0.24586	-4.71336	2.43663e-06	1.3133e-05	down		DAPL1	70.8737	-1.46821	0.389188	-3.77251	0.000161616	0.00203019	down		DAPL1	70.8737	1.04727	0.38488	2.72103	0.00650779	0.0420968	up
									MTCO1P40	230.283	-1.13043	0.24013	-4.70756	2.50704e-06	1.34874e-05	down		PRPH	20.3308	-1.0382	0.275335	-3.77067	0.000162812	0.00203615	down		RLN1	3998.99	1.31356	0.484617	2.71052	0.00671785	0.0430468	up
									CNMD	37.7909	-1.09704	0.233951	-4.68921	2.74256e-06	1.46268e-05	down		IL6	216.56	-1.35768	0.360129	-3.76997	0.000163264	0.00203624	down		CGA	69.1833	1.17017	0.432514	2.7055	0.00682019	0.0434956	up
									KRT6A	111.523	-1.02184	0.219072	-4.66442	3.0949e-06	1.62879e-05	down		KCNE5	7.2619	-1.01328	0.269166	-3.76453	0.000166862	0.00206671	down		VGLL3	5220.74	1.00206	0.371409	2.69799	0.00697589	0.0442198	up
									PAH	154.335	-1.3351	0.286349	-4.66247	3.12435e-06	1.64259e-05	down		LSMEM2	5.83003	-1.05536	0.28076	-3.75894	0.000170637	0.00209812	down		CKM	383.528	1.07967	0.401376	2.68992	0.00714694	0.0450005	up
									LINC01187	9.09348	-1.45232	0.311497	-4.66237	3.12582e-06	1.64294e-05	down		LINC01358	109.899	-1.54649	0.411647	-3.75683	0.000172082	0.0021057	down		UGT2B17	11.0161	1.20673	0.44991	2.68216	0.00731487	0.0458166	up
									WFDC12	51.3616	-1.24456	0.272277	-4.57092	4.85577e-06	2.43087e-05	down		RPSAP47	55.3274	-1.06055	0.282526	-3.7538	0.000174173	0.00212744	down		NRXN1	165.35	-1.46312	0.26405	-5.54106	3.00654e-08	6.05028e-06	down
									IGHV1-45	9.06975	-1.34061	0.295672	-4.5341	5.78484e-06	2.84071e-05	down		HOXC10	15.1632	-1.32246	0.352559	-3.75104	0.000176105	0.00213948	down		FIBCD1	29.9646	-1.41418	0.270626	-5.22559	1.73596e-07	2.22201e-05	down
									HP	34.4373	-1.03028	0.229111	-4.49684	6.89694e-06	3.31945e-05	down		ALOX12P2	87.1694	-1.06899	0.285573	-3.74331	0.000181611	0.00218288	down		NWD2	20.2473	-2.68369	0.526419	-5.09801	3.43251e-07	3.57774e-05	down
									CARTPT	97.8164	-1.08936	0.242959	-4.4837	7.33613e-06	3.51133e-05	down		RPS4Y2	67.7662	-1.11485	0.297974	-3.74145	0.000182965	0.00219581	down		C2orf73	8.94012	-1.09483	0.220255	-4.97074	6.66989e-07	5.46635e-05	down
									NRAP	148.781	-1.39979	0.312607	-4.47781	7.54144e-06	3.59771e-05	down		TMEM213	16.9092	-1.35109	0.361997	-3.73233	0.000189716	0.00225759	down		TPPP3	508.294	-1.23843	0.252158	-4.91133	9.04597e-07	6.87786e-05	down
									CKM	383.528	-1.17078	0.261472	-4.47764	7.5474e-06	3.59927e-05	down		SLC5A8	104.733	-1.33173	0.357175	-3.72851	0.000192617	0.00228543	down		MTND4LP30	6.26231	-1.19949	0.244254	-4.91083	9.06896e-07	6.87786e-05	down
									CST4	21.1099	-1.0131	0.228654	-4.4307	9.39278e-06	4.39375e-05	down		OXGR1	72.028	-1.29109	0.346359	-3.7276	0.000193309	0.00229096	down		GFAP	85.6484	-2.11784	0.434278	-4.8767	1.07874e-06	7.97286e-05	down
									SMPX	18.2003	-1.17338	0.266732	-4.39908	1.08709e-05	4.99549e-05	down		STAP1	163.589	-1.39791	0.375397	-3.72382	0.000196229	0.00231612	down		RPS26P47	6.54427	-1.24888	0.268604	-4.64951	3.32728e-06	0.000176112	down
									CCDC169-SOHLH2	8.9993	-1.2312	0.280469	-4.38978	1.13463e-05	5.194e-05	down		FBXL21P	14.3034	-1.59983	0.429894	-3.72145	0.000198083	0.00233393	down		MTND6P4	25.2162	-1.12315	0.252764	-4.44348	8.85165e-06	0.000352764	down
									MYL3	56.134	-1.15015	0.262955	-4.37396	1.22014e-05	5.54546e-05	down		C10orf82	18.2786	-1.37637	0.370022	-3.7197	0.000199461	0.00233933	down		AMER3	11.2233	-1.17577	0.267585	-4.39401	1.11277e-05	0.000415755	down
									C5orf66-AS1	7.08703	-1.04111	0.238056	-4.37337	1.22341e-05	5.55785e-05	down		IGLV3-27	19.2412	-1.65688	0.446705	-3.70912	0.000207979	0.00241968	down		MAGEE2	8.91319	-1.1837	0.281481	-4.20525	2.6079e-05	0.000750786	down
									APOBEC2	21.6077	-1.08302	0.251038	-4.31418	1.60198e-05	7.09063e-05	down		VSIG2	1658.36	-1.11534	0.301654	-3.69741	0.000217813	0.00251109	down		SLC27A6	263.543	-1.05901	0.254054	-4.16845	3.06676e-05	0.000852693	down
									CD177	3888.53	-1.07541	0.251142	-4.28209	1.85149e-05	8.08062e-05	down		NPY6R	62.0413	-1.26378	0.341797	-3.69744	0.000217786	0.00251109	down		LINC02726	22.88	-1.78316	0.439522	-4.05703	4.97004e-05	0.00123333	down
									SLC34A2	386.6	-1.04379	0.243989	-4.27801	1.88573e-05	8.21244e-05	down		CYP4F32P	30.9485	-1.17005	0.316558	-3.69617	0.00021888	0.00251767	down		HMGCS2	4979.69	-1.16066	0.286397	-4.05264	5.06427e-05	0.00125221	down
									CES1P1	17.3586	-1.06989	0.251398	-4.25574	2.0836e-05	8.97989e-05	down		DLGAP1-AS5	16.8603	-1.07464	0.292194	-3.67782	0.000235236	0.00264445	down		PROK1	203.46	-1.17441	0.291957	-4.02255	5.75717e-05	0.00137989	down
									LINC01139	23.3229	-1.18236	0.279298	-4.23334	2.3025e-05	9.79863e-05	down		TCEAL6	9.85501	-1.02821	0.27984	-3.6743	0.000238505	0.00266939	down		LRAT	136.287	-1.07628	0.290444	-3.70563	0.000210864	0.003542	down
									MYH2	29.9397	-1.39372	0.331756	-4.20104	2.65688e-05	0.000111665	down		CFAP74	17.7767	-1.16629	0.317447	-3.67397	0.000238809	0.00267133	down		CST6	37.7524	-1.26467	0.345719	-3.65809	0.0002541	0.00409436	down
									PADI3	16.7424	-1.2614	0.30095	-4.19139	2.77245e-05	0.000116042	down		GMNC	195.517	-1.32581	0.36122	-3.67036	0.000242205	0.00270039	down		CLSTN2	1072.35	-1.22168	0.334438	-3.65292	0.00025927	0.00414016	down
									CAPNS2	35.8948	-1.01431	0.242106	-4.18951	2.79552e-05	0.000116887	down		KCNJ3	228.146	-1.14578	0.312498	-3.66653	0.000245865	0.0027352	down		NPY4R	104.609	-1.17572	0.322929	-3.64079	0.000271805	0.00426927	down
									UNC45B	18.4525	-1.1342	0.271849	-4.17216	3.01731e-05	0.000125233	down		NF1P6	5.85514	-1.41282	0.387162	-3.64917	0.000263089	0.00288886	down		CLEC3A	98.1684	-1.61284	0.458219	-3.5198	0.000431872	0.00599167	down
									PLA2G3	7.73074	-1.04798	0.254118	-4.12399	3.72363e-05	0.000151456	down		OLFM4	5871.31	-1.47705	0.406022	-3.63786	0.000274908	0.00298637	down		SYT3	99.4584	-1.09046	0.310706	-3.50963	0.000448737	0.00617925	down
									CD177P1	27.7452	-1.21256	0.298155	-4.06688	4.76467e-05	0.000189071	down		ITPRID1	5.12293	-1.183	0.325228	-3.63744	0.000275362	0.0029897	down		NPY4R2	44.7483	-1.22583	0.356294	-3.4405	0.000580651	0.00744119	down
									FAM83C	8.36938	-1.07566	0.270041	-3.98331	6.79629e-05	0.0002597	down		DBH	35.5258	-1.07077	0.294453	-3.63648	0.000276388	0.00299563	down		TRPC7	19.8681	-1.23907	0.361708	-3.42562	0.000613405	0.00771979	down
									HSPB3	27.5689	-1.1603	0.297888	-3.89507	9.81699e-05	0.000359968	down		SLC22A31	137.686	-1.18042	0.325573	-3.62567	0.000288209	0.00309775	down		IGLV8-61	93.737	-1.38454	0.40838	-3.39033	0.000698097	0.00847094	down
									KCNH5	5.55274	-1.05741	0.276121	-3.82952	0.000128394	0.000457587	down		MKRN3	14.7286	-1.69532	0.467969	-3.62272	0.000291516	0.00312339	down		FAM81B	26.8805	-1.10703	0.333744	-3.31699	0.000909923	0.0102178	down
									CXCL5	122.553	-1.00902	0.264299	-3.81771	0.000134697	0.000476457	down		LINC01866	16.8167	-1.75171	0.484052	-3.61885	0.000295917	0.00315889	down		STOML3	9.75441	-1.19275	0.362846	-3.2872	0.0010119	0.0110689	down
									GRID2	12.8398	-1.13827	0.300983	-3.78185	0.000155669	0.000541685	down		SHISA9	420.493	-1.37954	0.381478	-3.61631	0.00029883	0.00318163	down		SSTR5-AS1	98.9338	-1.14427	0.348522	-3.2832	0.00102635	0.0111793	down
									FBXL21P	14.3034	-1.02435	0.274359	-3.73361	0.000188753	0.000643475	down		LINC01634	7.9789	-1.13871	0.315112	-3.61366	0.000301908	0.00320303	down		BCAN	31.088	-1.01616	0.324462	-3.13183	0.00173722	0.0163468	down
									IVL	5.57307	-1.01769	0.274166	-3.71194	0.000205678	0.000696385	down		IGHG4	897.919	-1.34422	0.372109	-3.61243	0.000303341	0.0032102	down		CNMD	37.7909	-1.042	0.358266	-2.90847	0.00363206	0.0277838	down
									XIRP1	62.4478	-1.10433	0.298405	-3.70078	0.000214938	0.000724119	down		SCARNA5	6.58906	-1.27512	0.353108	-3.61115	0.000304841	0.00322032	down		AP1B1P1	21.9353	-1.04639	0.369928	-2.82864	0.00467462	0.0333842	down
									RFTN1P1	17.6167	-1.09103	0.310297	-3.51607	0.000437979	0.00135783	down		SPAG6	196.187	-1.10739	0.306903	-3.60828	0.000308235	0.0032518	down		FAM216B	30.4096	-1.45875	0.517859	-2.8169	0.00484902	0.0343043	down
									TMPRSS11A	11.6721	-1.192	0.339029	-3.51593	0.00043822	0.00135837	down		THRSP	5.19212	-1.27799	0.35436	-3.60647	0.000310391	0.00326461	down		KRT83	6.1003	-1.05269	0.374732	-2.80919	0.0049666	0.0348869	down
									TRDN	54.8196	-1.21621	0.352192	-3.45327	0.00055383	0.00167808	down		RET	1623.11	-1.0813	0.300544	-3.5978	0.000320922	0.00334144	down		C5orf17	34.2386	-1.54813	0.552399	-2.80256	0.00506989	0.0353744	down
									MYH7	985.038	-1.55785	0.457318	-3.4065	0.00065802	0.00195587	down		FCAR	5.18491	-1.02637	0.28551	-3.59487	0.000324556	0.0033725	down		SERPINB11	1216.07	-1.31084	0.468994	-2.79501	0.00518985	0.035989	down
									BMP5	279.456	-1.09262	0.328396	-3.32715	0.000877406	0.00252668	down		ACTC1	1054.27	-1.22529	0.341007	-3.59314	0.000326722	0.003387	down		LINC01019	38.391	-1.11309	0.412146	-2.70071	0.00691911	0.0439471	down
									RLN1	3998.99	-1.01384	0.315983	-3.20851	0.00133424	0.00366714	down		LHFPL4	23.5881	-1.25886	0.350856	-3.58795	0.000333288	0.00343862	down		LTF	44498.6	-1.14711	0.431032	-2.66131	0.00778372	0.0478826	down
																		TMEM132D	63.3807	-1.17084	0.326379	-3.58737	0.000334028	0.00344275	down
																		KRT6A	111.523	-1.21849	0.34018	-3.5819	0.000341099	0.00348734	down
																		HLA-V	29.5413	-1.02109	0.286914	-3.55885	0.000372476	0.00372201	down
																		TECTB	13.0385	-1.45108	0.407808	-3.55825	0.000373338	0.00372331	down
																		TEX101	9.66008	-1.10099	0.309775	-3.55417	0.000379169	0.00376667	down
																		ACAN	119.253	-1.02965	0.289745	-3.55365	0.00037993	0.00376751	down
																		LGR6	218.837	-1.01581	0.286044	-3.55125	0.000383411	0.00379583	down
																		IGHG2	2279.33	-1.12915	0.318015	-3.55062	0.000384323	0.003803	down
																		CA15P1	3.81224	-1.12952	0.318705	-3.54409	0.000393974	0.00387678	down
																		HSPB3	27.5689	-1.64225	0.464046	-3.53899	0.000401663	0.00392756	down
																		DCC	20.0804	-1.11855	0.316741	-3.53143	0.000413313	0.00400028	down
																		PEBP4	1495.31	-1.00024	0.285254	-3.50651	0.000454032	0.00429618	down
																		C1QTNF9B	67.0889	-1.15633	0.330374	-3.50008	0.000465116	0.0043827	down
																		PLA2G4E	31.3129	-1.00562	0.287355	-3.49957	0.000466002	0.00438495	down
																		EGR3	1672.72	-1.03165	0.2952	-3.49474	0.000474532	0.00444259	down
																		SLC2A14	4.65795	-1.20352	0.344607	-3.49245	0.000478619	0.00447261	down
																		MYLK2	7.5096	-1.26418	0.362226	-3.49002	0.000482982	0.0044989	down
																		LLCFC1	7.71252	-1.00467	0.288095	-3.48728	0.000487966	0.00453494	down
																		CCDC169	261.243	-1.17678	0.337477	-3.487	0.000488467	0.00453544	down
																		LINC01918	7.4881	-1.06981	0.307197	-3.48247	0.000496813	0.00459197	down
																		SLC1A6	6.25995	-1.16077	0.334208	-3.4732	0.000514283	0.00470847	down
																		HSD17B6	3830.14	-1.04004	0.299504	-3.47256	0.000515525	0.00471135	down
																		PURPL	10.2997	-1.59577	0.45965	-3.47171	0.000517162	0.00471783	down
																		S100A12	6.27573	-1.1552	0.335788	-3.44026	0.00058116	0.00516036	down
																		SCT	7.10275	-1.0526	0.307224	-3.42617	0.000612165	0.00534461	down
																		NLRP9	40.8762	-1.29997	0.37963	-3.42431	0.000616366	0.00537206	down
																		CCKBR	25.4067	-1.08914	0.318545	-3.4191	0.000628282	0.0054454	down
																		SLC4A9	6.40402	-1.09892	0.32192	-3.41365	0.000640994	0.0055251	down
																		RLN2	260.431	-1.22887	0.360917	-3.40487	0.000661962	0.0056531	down
																		AMTN	38.727	-1.09364	0.321352	-3.40323	0.000665937	0.00567988	down
																		TENM1	1559.25	-1.11923	0.329348	-3.39833	0.000677982	0.00576327	down
																		CAV3	11.4097	-1.06766	0.315788	-3.38094	0.00072238	0.00603971	down
																		TSPAN19	98.6275	-1.24211	0.367844	-3.37673	0.000733541	0.00611535	down
																		MYL4	7.1577	-1.05073	0.311252	-3.37581	0.000735976	0.00612691	down
																		MRPL15P1	9.53064	-1.17231	0.347599	-3.37261	0.000744603	0.00618221	down
																		PIK3C2G	27.2835	-1.12784	0.335374	-3.36293	0.000771197	0.00634105	down
																		HCAR1	652.286	-1.00392	0.298532	-3.36284	0.000771448	0.00634105	down
																		DKK4	8.10378	-1.34925	0.402528	-3.35194	0.000802476	0.0065292	down
																		PGBP	8.70421	-1.12376	0.336676	-3.33781	0.000844426	0.00676479	down
																		MS4A15	6.52004	-1.42836	0.428493	-3.33345	0.000857751	0.00684483	down
																		ODAM	42.2265	-1.13911	0.342432	-3.32653	0.000879349	0.0069568	down
																		SNTG2-AS1	160.663	-1.02321	0.307902	-3.32316	0.000890054	0.00700905	down
																		ERICH3	9.66536	-1.13661	0.342146	-3.32201	0.000893731	0.00702167	down
																		KRT16	147.428	-1.06537	0.320705	-3.32196	0.000893868	0.00702167	down
																		INSRR	28.6567	-1.04953	0.317039	-3.31042	0.00093157	0.00720478	down
																		IGHV4-31	59.4484	-1.19132	0.36081	-3.30179	0.000960713	0.00733527	down
																		XXYLT1-AS2	6.97644	-1.07949	0.327124	-3.29994	0.000967054	0.00736985	down
																		IGHGP	244.02	-1.06724	0.323629	-3.29773	0.000974694	0.00741444	down
																		PIP	160.255	-1.26765	0.386251	-3.28194	0.00103097	0.00772109	down
																		CEACAM20	685.351	-1.36363	0.415562	-3.28142	0.00103288	0.00772945	down
																		CSF3	76.3967	-1.45823	0.444566	-3.28011	0.00103767	0.00776159	down
																		CACNG1	33.2702	-1.05892	0.323101	-3.27735	0.00104787	0.00781288	down
																		PCAT4	3047.59	-1.4329	0.437923	-3.27203	0.00106777	0.00792226	down
																		INSYN2B	12.6535	-1.10344	0.338211	-3.26259	0.001104	0.00813293	down
																		CNTNAP4	9.98146	-1.5312	0.469446	-3.26172	0.00110739	0.008152	down
																		EPGN	5.16642	-1.11869	0.343334	-3.25832	0.00112076	0.0082355	down
																		CACNA1E	4.15878	-1.05212	0.323788	-3.24942	0.0011564	0.00843255	down
																		TRGV5P	3.92536	-1.15452	0.355861	-3.24431	0.00117735	0.00854324	down
																		NPPC	68.7223	-1.32708	0.409477	-3.24092	0.00119145	0.00861954	down
																		IGLV1-40	299.082	-1.11104	0.342879	-3.24033	0.00119393	0.00862963	down
																		COL9A1	259.982	-1.06821	0.330115	-3.23587	0.00121274	0.00871855	down
																		ADAMTS18	10.2085	-1.15661	0.35741	-3.23608	0.00121183	0.00871855	down
																		CTNNA3	17.7767	-1.07852	0.33351	-3.23386	0.0012213	0.00875282	down
																		MUC5AC	30.0116	-1.17253	0.363804	-3.22296	0.00126874	0.00903547	down
																		KERA	3.76515	-1.0153	0.315349	-3.2196	0.00128368	0.00910618	down
																		PROC	56.1619	-1.06178	0.330116	-3.21638	0.00129821	0.00918734	down
																		OR51S1	5.87348	-1.17574	0.366075	-3.21174	0.00131932	0.00929753	down
																		TBX4	202.632	-1.11444	0.347473	-3.20727	0.00134002	0.00938525	down
																		ACY3	68.8265	-1.19872	0.376567	-3.18328	0.00145615	0.00997942	down
																		AOC1	1269.99	-1.38593	0.436392	-3.17588	0.00149381	0.010168	down
																		FAM83A	12.8414	-1.16688	0.368857	-3.1635	0.00155886	0.0104677	down
																		IGHV6-1	7.05266	-1.38188	0.437849	-3.15606	0.00159915	0.0106776	down
																		BPIFB1	100.256	-1.01741	0.322408	-3.15566	0.00160133	0.0106884	down
																		TRGV6	9.51182	-1.39009	0.440858	-3.15314	0.00161523	0.0107567	down
																		PPP1R1C	22.6342	-1.212	0.384908	-3.1488	0.00163942	0.010849	down
																		LINC01293	7.23401	-1.0459	0.332274	-3.1477	0.00164562	0.0108736	down
																		SCGB1D2	244.538	-1.11609	0.356691	-3.12901	0.00175396	0.0113388	down
																		LINC00160	9.4968	-1.17998	0.377488	-3.12587	0.0017728	0.0114279	down
																		SLC7A4	353.652	-1.06284	0.340463	-3.12174	0.00179784	0.0115526	down
																		SERPINA4	40.3497	-1.60708	0.514877	-3.12129	0.00180062	0.0115632	down
																		KCNJ16	14.8903	-1.17133	0.375378	-3.12041	0.00180598	0.011583	down
																		ITLN2	62.4526	-1.02057	0.327241	-3.11871	0.00181644	0.0116354	down
																		PPP1R27	9.66631	-1.19398	0.386497	-3.08923	0.00200677	0.0125506	down
																		SERPINA3	313.513	-1.07976	0.350262	-3.08272	0.00205118	0.0127622	down
																		IGHV3-30	140.583	-1.0626	0.3447	-3.08269	0.00205136	0.0127622	down
																		MSLN	143.935	-1.01188	0.328906	-3.07648	0.00209457	0.0129497	down
																		GRP	42.1269	-1.05067	0.34152	-3.07644	0.00209488	0.0129497	down
																		FAR2P4	366.135	-1.05742	0.34548	-3.06073	0.002208	0.0134768	down
																		MUC13	532.289	-1.15305	0.378254	-3.04834	0.00230109	0.0139154	down
																		PSORS1C3	20.4631	-1.08017	0.35476	-3.0448	0.00232833	0.0140348	down
																		MUC5B	102.174	-1.08763	0.357357	-3.04353	0.00233824	0.014073	down
																		ST8SIA2	15.102	-1.08373	0.356207	-3.04241	0.00234694	0.0141087	down
																		SCN1A-AS1	7.46968	-1.20284	0.396124	-3.03653	0.00239317	0.0143062	down
																		CHRNA4	7.0558	-1.01411	0.335034	-3.02688	0.00247091	0.0146588	down
																		SLC28A3	14.0151	-1.02641	0.342214	-2.99933	0.00270577	0.0156904	down
																		FGFBP1	57.4895	-1.1673	0.389475	-2.99711	0.00272556	0.0157736	down
																		CCK	375.663	-1.14281	0.382451	-2.98813	0.0028069	0.0161113	down
																		ITLN1	16.239	-1.01463	0.340562	-2.9793	0.00288909	0.01649	down
																		LINC00158	16.3225	-1.07667	0.361499	-2.97836	0.00289799	0.0165269	down
																		PCK1	13.5864	-1.13851	0.382401	-2.97727	0.00290832	0.0165718	down
																		COL19A1	13.2817	-1.12149	0.377201	-2.97319	0.00294718	0.0166996	down
																		IGKV1-16	67.7229	-1.05699	0.357257	-2.95861	0.00309027	0.017303	down
																		MS4A18	10.2983	-1.00135	0.338547	-2.95779	0.00309856	0.0173398	down
																		FOSB	12943.1	-1.06688	0.361461	-2.95158	0.00316156	0.0175714	down
																		TCL1A	11.7753	-1.18865	0.403844	-2.94334	0.00324696	0.0179236	down
																		C15orf48	3131.21	-1.01928	0.346899	-2.93827	0.00330053	0.0181257	down
																		IGLV9-49	20.8316	-1.28371	0.43689	-2.93828	0.00330036	0.0181257	down
																		RPRML	20.3321	-1.18813	0.406376	-2.92373	0.00345867	0.018766	down
																		NLRP13	10.4122	-1.1059	0.37849	-2.92188	0.00347923	0.0188447	down
																		DUSP5P1	7.37495	-1.07855	0.369126	-2.9219	0.00347901	0.0188447	down
																		DMRT2	5.67451	-1.10612	0.382046	-2.89524	0.0037887	0.0200326	down
																		IGHV3-53	41.007	-1.04446	0.3626	-2.88049	0.00397058	0.0207354	down
																		RNU6-848P	8.14687	-1.17586	0.412062	-2.85359	0.00432277	0.021976	down
																		ATP6V0A4	36.5817	-1.13165	0.398325	-2.84102	0.00449699	0.0225944	down
																		C5orf66-AS1	7.08703	-1.05629	0.372369	-2.83667	0.0045587	0.0227991	down
																		IGKV1OR2-108	7.5412	-1.09764	0.39013	-2.81351	0.00490031	0.0239593	down
																		PCDHA6	72.2789	-1.17268	0.417792	-2.80684	0.00500297	0.0243383	down
																		TCN1	56.6787	-1.138	0.413228	-2.75392	0.00588861	0.0274509	down
																		AMPD1	26.0929	-1.03619	0.377223	-2.7469	0.00601607	0.0278725	down
																		PON1	77.4192	-1.32828	0.485154	-2.73785	0.00618414	0.0284759	down
																		NPY2R	15.2654	-1.38869	0.511931	-2.71264	0.00667486	0.0299816	down
																		PRLHR	11.489	-1.08553	0.405548	-2.67671	0.00743498	0.0324841	down
																		SYT4	132.546	-1.03293	0.395168	-2.61389	0.00895175	0.0372569	down
																		FOXI1	79.3396	-1.2061	0.465524	-2.59085	0.00957398	0.0391723	down
																		KRT13	1088.38	-1.18562	0.459794	-2.5786	0.00992026	0.0402373	down
																		IGHJ3	6.19136	-1.04243	0.413115	-2.52334	0.0116245	0.0452571	down
																		MUC6	1353	-1.43486	0.571377	-2.51124	0.0120308	0.046469	down
																		VWA5B1	31.7182	-1.12686	0.449118	-2.50906	0.0121053	0.0466337	down

## Sheet: Table S5
Table S5: Overlap of DEGs among m6A_Clusters with potential target genes of m6A regulators.
C3 vs. C1	m6A2Target	Up-DEG in C3 vs. C1	Overlap with Targets	Hypergeometric test p value	Down-DEG in C3 vs. C1	Overlap with Targets	Hypergeometric test p value
METTL3	19872	240	141	6.3e-21	220	117	2.3e-13
METTL14	9697	240	68	2e-08	220	56	1.2e-05
METTL16	3961	240	32	1.5e-05	220	26	0.00062
ZC3H13	5854	240	51	2.2e-09	220	16	0.81
VIRMA	13351	240	81	3.2e-07	220	38	0.86
WTAP	7005	240	55	1.7e-08	220	16	0.96
RBM15	1160	240	9	0.025	220	1	0.98
RBM15B	3075	240	26	4.8e-05	220	4	0.99
YTHDF2	7446	240	46	0.00016	220	41	0.00063
IGF2BP1	12591	240	91	2.9e-12	220	61	0.00073
YTHDC1	7874	240	68	2.5e-12	220	42	0.001
YTHDF1	13090	240	79	6.1e-07	220	59	0.0051
IGF2BP2	8123	240	60	2.9e-08	220	39	0.0093
YTHDC2	3179	240	30	1.4e-06	220	18	0.018
YTHDF3	8785	240	43	0.02	220	37	0.065
HNRNPC	3851	240	33	3.2e-06	220	18	0.083
IGF2BP3	12909	240	103	3.5e-17	220	45	0.35
FTO	3193	240	27	3..4E-5	220	14	0.17
ALKBH5	6663	240	63	4.2e-13	220	16	0.93
C2 vs. C1	m6A2Target	Up-DEG in C2 vs. C1	Overlap with Targets	Hypergeometric test p value	Down-DEG in C2 vs. C1	Overlap with Targets	Hypergeometric test p value
METTL3	19872	136	78	1.6e-11	452	232	2.8e-22
METTL14	9697	136	48	1.1e-09	452	106	2.2e-07
METTL16	3961	136	20	0.00015	452	51	8.3e-06
ZC3H13	5854	136	20	0.015	452	38	0.62
VIRMA	13351	136	42	0.0015	452	90	0.51
WTAP	7005	136	27	0.00078	452	37	0.95
RBM15	1160	136	3	0.42	452	9	0.38
RBM15B	3075	136	8	0.29	452	19	0.68
YTHDF2	7446	136	27	0.0019	452	67	0.0088
IGF2BP1	12591	136	38	0.0057	452	111	0.0013
YTHDC1	7874	136	31	0.0002	452	88	1.3e-06
YTHDF1	13090	136	43	0.00053	452	117	0.00053
IGF2BP2	8123	136	27	0.0064	452	62	0.16
YTHDC2	3179	136	10	0.11	452	29	0.062
YTHDF3	8785	136	27	0.017	452	62	0.37
HNRNPC	3851	136	24	8.5e-07	452	26	0.52
IGF2BP3	12909	136	39	0.005	452	106	0.014
FTO	3193	136	17	0.00026	452	26	0.19
ALKBH5	6663	136	23	0.0078	452	33	0.98
